# Supplementary material for: Proteomics Reveals the Molecular Underpinnings of Stronger Learning and Memory in Eastern Compared to Western Bees
Source: Mol Cell Proteomics. 2017 Nov 29;17(2):255–69. doi: 10.1074/mcp.RA117.000159 (PMC5795390; doi:10.1074/mcp.RA117.000159)
Supplement: Supplemental Data [file supp_RA117.000159_4755_1_supp_19003_dyrpw5.xlsx]

## Sheet: Table S1
Supplemental Table S1. Primer sequences used for quantitative real-time PCR of genes encoding the differentially expressed proteins between the mushroom bodies and antennal lobes of Apis cerana cerana and Apis mellifera ligustic.
Sample number	Accession number	Protein name	Primer	Sense 5’-3’	Annealing temperature (°C)
				Antisense 5’-3’
1	gi|201023355	protein kinase C	TGGTGAATTAGGAGTTACA		51.09
			ATCTATGCTTACTTGAACAAT
2	gi|571565086	calmodulin-like	ATTCTTAACTATGATGGCTCGTA		54.82
			GTTCTGCTGCGGATATGA
3	gi|571559072	adenylate cyclase 3 isoform X3	CGAGTGTCTCAGATTCCT		51.65
			ATGATGTCCTTGAACTTGTT
4	gi|571522540	calcium/calmodulin-dependent protein kinase II isoform X29	AGACAAGAGACTGTGGAT		53.25
			CAACATCGTCGTCAGAATA
5	gi|571532938	calcium/calmodulin-dependent 3',5'-cyclic nucleotide phosphodiesterase 1A isoform X5	TCCGTATCATAACAATCTT		50.47
			TCGTAGTCGTGAATAATC
6	gi|571559072	cAMP-dependent protein kinase catalytic subunit	TTGGTGTGCTTGTCTATG		52.74
			TTCCGCTAACAATCTTCTC
7	gi|66560172	T-complex protein 1 subunit alpha-like isoform 1	GCACAACTACAAGATGAAGAA		48.19
			GCAAGCAAGCCTATAACC
8	gi|328777691	guanine nucleotide-binding protein subunit gamma	GAACATGAAGTACCAAGTC		57
			CAGTCTTCTCGTTCTCTT
9	gi|66518279	ras-related protein Rab-10 isoformX2	AGAGGAGAGGCGATAGCA		54
			AGGAGCATCTTGTGGTTCTT
Reference	gi|4220622	Actin	AAATCACTGCCCTAGCACCA		48.7
			TACCGCTTTCTGCCCTTCAA

## Sheet: Table S2
Supplemental Table S2. Identification of proteins expressed in mushroom bodies in Apis cerana cerana. The MS/MS raw data were searched using in-house PEAKS software (version 7.0, Bioinformatics Solutions Inc.) against the sequence database containing 21,780 protein sequences of Apis mellifera (downloaded from the NCBI protein sequence in February 2015 ). Accession number is a unique identifer of …
Accession number	-10lgP	Coverage (%)	#Peptides	#Unique	Mass	Description
gi|335057540	66.93	15	2	2	16220	40S ribosomal protein S14 [Apis mellifera]
gi|74271822	113.39	38	6	6	23988	40S ribosomal protein S8 [Apis mellifera]
gi|297591983	68.94	46	3	3	11623	60S acidic ribosomal protein P1 [Apis mellifera]
gi|94158655	121.92	9	4	4	70680	acetylcholinesterase 2 precursor [Apis mellifera]
gi|297591987	228.61	58	29	6	41806	actin related protein 1 [Apis mellifera]
gi|118150480	40.5	1	1	1	110856	adenylate cyclase 3 [Apis mellifera]
gi|58531215	202.06	67	25	25	32986	ADP/ATP translocase [Apis mellifera]
gi|336391185	60.31	22	1	1	14968	ATP synthase lipid-binding protein mitochondrial [Apis mellifera]
gi|365733625	137.62	5	6	6	223237	bruchpilot [Apis mellifera]
gi|201023361	228.66	44	29	2	59330	calcium/calmodulin-dependent protein kinase II [Apis mellifera]
gi|237874274	145.7	14	8	8	84136	calpain-B [Apis mellifera]
gi|270289764	85.32	18	3	2	34112	cyclin-dependent kinase 5 [Apis mellifera]
gi|295842193	153.9	53	10	10	11910	cytochrome c [Apis mellifera]
gi|288872189	27.34	9	1	1	8756	cytochrome c oxidase subunit 6C [Apis mellifera]
gi|5834928	125.49	20	6	6	26664	cytochrome c oxidase subunit II (mitochondrion) [Apis mellifera ligustica]
gi|288872185	114.64	67	4	4	10892	cytochrome c oxidase subunit VIb polypeptide 1 [Apis mellifera]
gi|335892843	97.42	7	3	3	70472	dolichyl-diphosphooligosaccharide--protein glycosyltransferase subunit 1 [Apis mellifera]
gi|334883192	21.99	1	1	1	84710	E3 ubiquitin-protein ligase UHRF1 [Apis mellifera]
gi|58585198	212.67	45	17	9	50521	elongation factor 1-alpha [Apis mellifera]
gi|335892839	55.49	4	1	1	38821	eukaryotic translation initiation factor 3 subunit H [Apis mellifera]
gi|343790874	40.59	1	1	1	211328	eukaryotic translation initiation factor 4 gamma [Apis mellifera]
gi|58585134	105.2	8	4	4	59152	excitatory amino acid transporter 2 [Apis mellifera]
gi|58585214	171.01	74	11	11	15549	FABP-like protein [Apis mellifera]
gi|58585202	127.99	36	6	6	15035	fatty acid binding protein [Apis mellifera]
gi|201023329	101.4	9	5	5	69357	GABA neurotransmitter transporter-1A [Apis mellifera]
gi|58585228	58.27	3	2	2	72811	GABA neurotransmitter transporter-1B [Apis mellifera]
gi|118150510	35.91	6	1	1	19544	globin 1 [Apis mellifera]
gi|283436154	232.87	65	23	23	41264	glutamine synthetase [Apis mellifera]
gi|295842195	100.87	20	4	4	19157	glutathione peroxidase-like 1 [Apis mellifera]
gi|237681308	123.27	31	6	6	23762	glutathione S-transferase S1 [Apis mellifera]
gi|62526114	182.08	49	14	14	40145	glycerol-3-phosphate dehydrogenase [Apis mellifera]
gi|58585206	45.4	2	1	1	68305	guanylate cyclase soluble beta 1 [Apis mellifera]
gi|229892248	265.22	52	47	45	83384	heat shock protein 90 [Apis mellifera]
gi|229892214	166.57	18	12	7	72866	heat shock protein cognate 3 precursor [Apis mellifera]
gi|229892210	258.21	68	41	21	71086	heat shock protein cognate 4 [Apis mellifera]
gi|229892203	215.23	29	19	19	75404	heat shock protein cognate 5 [Apis mellifera]
gi|229892265	214.59	26	21	1	70389	heat shock protein Hsp70Ab-like [Apis mellifera]
gi|60115688	68.89	11	2	2	24789	icarapin-like precursor [Apis mellifera]
gi|209180477	71.12	13	2	2	35861	lambda crystallin-like protein [Apis mellifera]
gi|219842191	32.09	3	1	1	53577	ligand-gated ion channel pHCl isoform 2 [Apis mellifera]
gi|5834932	48.66	11	1	1	14036	NADH dehydrogenase subunit 3 (mitochondrion) [Apis mellifera ligustica]
gi|288872187	213.35	48	22	22	80369	NADH-ubiquinone oxidoreductase 75 kDa subunit mitochondrial [Apis mellifera]
gi|335892796	57.26	9	2	2	22644	peptidyl-prolyl cis-trans isomerase B precursor [Apis mellifera]
gi|283436152	174.97	58	12	12	25134	peroxiredoxin-like protein [Apis mellifera]
gi|148231752	129.92	58	4	4	13803	profilin [Apis mellifera]
gi|201023355	234.6	47	29	2	76988	protein kinase C [Apis mellifera]
gi|335892852	45.44	4	2	2	58330	putative fatty acyl-CoA reductase CG8306-like [Apis mellifera]
gi|335892820	187.51	60	14	14	38449	pyruvate dehydrogenase E1 component subunit beta mitochondrial [Apis mellifera]
gi|334883143	69.33	7	2	2	45237	quinone oxidoreductase-like protein 2-like [Apis mellifera]
gi|507418852	183.4	26	10	10	67180	Rab escort protein [Apis mellifera]
gi|327315378	53.15	3	1	1	46233	regulator of chromosome condensation [Apis mellifera]
gi|336088626	86.53	12	3	3	53173	selenium-binding protein 1-like [Apis mellifera]
gi|58585248	32.25	3	1	1	78674	soluble guanylyl cyclase alpha 1 subunit [Apis mellifera]
gi|295849268	170.92	60	7	7	15634	superoxide dismutase 1 [Apis mellifera]
gi|295849286	167.96	52	8	8	24525	superoxide dismutase 2 mitochondrial [Apis mellifera]
gi|224809489	163.15	32	11	11	48866	synaptotagmin 1 [Apis mellifera]
gi|507418844	144.73	34	7	7	33605	syntaxin 1A [Apis mellifera]
gi|58585132	50.5	6	1	1	25326	tetraspanin 6 [Apis mellifera]
gi|295842220	188.58	52	13	13	27168	thioredoxin peroxidase 3 isoform 1 [Apis mellifera]
gi|295842222	159.2	23	9	9	59246	thioredoxin reductase 1 isoform 1 [Apis mellifera]
gi|295842224	159.2	25	9	9	54277	thioredoxin reductase 1 isoform 2 [Apis mellifera]
gi|58585086	222.04	42	19	19	78657	transferrin 1 precursor [Apis mellifera]
gi|148224276	211.97	64	15	15	26899	triosephosphate isomerase [Apis mellifera]
gi|58585110	196.19	54	18	18	45268	type I inositol 1 4 5-trisphosphate 5-phosphatase [Apis mellifera]
gi|94400883	129.33	13	5	5	55585	unzipped precursor [Apis mellifera]
gi|58585082	84	12	2	2	15971	vacuolar H+ ATP synthase 16 kDa proteolipid subunit [Apis mellifera]
gi|58585212	65.9	8	3	2	47728	yellow-f precursor [Apis mellifera]
gi|571575537	148.08	63	10	10	11897	10 kDa heat shock protein mitochondrial-like isoform X1 [Apis mellifera]
gi|66547447	148.08	65	10	10	11403	10 kDa heat shock protein mitochondrial-like isoform X2 [Apis mellifera]
gi|571576717	72.87	25	2	2	12639	12 kDa FK506-binding protein [Apis mellifera]
gi|571538231	183.8	61	15	13	29111	14-3-3 protein epsilon isoform X1 [Apis mellifera]
gi|571554783	190.5	55	15	1	28074	14-3-3 protein zeta-like isoform X1 [Apis mellifera]
gi|571554787	190.38	55	15	1	28076	14-3-3 protein zeta-like isoform X2 [Apis mellifera]
gi|571554790	190.5	55	15	1	28067	14-3-3 protein zeta-like isoform X3 [Apis mellifera]
gi|571554793	190.5	55	15	1	28074	14-3-3 protein zeta-like isoform X4 [Apis mellifera]
gi|571554796	190.5	55	15	1	28074	14-3-3 protein zeta-like isoform X5 [Apis mellifera]
gi|571554799	190.38	55	15	1	28076	14-3-3 protein zeta-like isoform X6 [Apis mellifera]
gi|571554802	190.5	55	15	1	28067	14-3-3 protein zeta-like isoform X7 [Apis mellifera]
gi|571540469	64.9	6	2	2	56495	1-acylglycerophosphocholine O-acyltransferase 1-like isoform X1 [Apis mellifera]
gi|66542933	68.4	11	2	2	31651	1-acyl-sn-glycerol-3-phosphate acyltransferase delta-like [Apis mellifera]
gi|328781273	57.22	2	2	2	126964	1-phosphatidylinositol 4 5-bisphosphate phosphodiesterase [Apis mellifera]
gi|571525362	215.02	25	22	22	144225	1-phosphatidylinositol 4 5-bisphosphate phosphodiesterase classes I and II isoform X3 [Apis mellifera]
gi|571525366	215.02	26	22	22	143655	1-phosphatidylinositol 4 5-bisphosphate phosphodiesterase classes I and II isoform X4 [Apis mellifera]
gi|328787711	215.02	25	22	22	144314	1-phosphatidylinositol 4 5-bisphosphate phosphodiesterase classes I and II isoformX2 [Apis mellifera]
gi|571524209	60.81	1	1	1	207353	1-phosphatidylinositol 4 5-bisphosphate phosphodiesterase epsilon-1 [Apis mellifera]
gi|571508698	88.62	13	4	4	44487	26S protease regulatory subunit 10B [Apis mellifera]
gi|66509032	96.94	10	3	3	49234	26S protease regulatory subunit 4 isoform 1 [Apis mellifera]
gi|48101907	128.73	24	6	6	47628	26S protease regulatory subunit 6A [Apis mellifera]
gi|328790710	77.23	11	2	2	47040	26S protease regulatory subunit 6B isoform 1 [Apis mellifera]
gi|571576907	80.13	8	2	2	48457	26S protease regulatory subunit 7 [Apis mellifera]
gi|571558762	78.28	9	2	2	45763	26S protease regulatory subunit 8 isoform X1 [Apis mellifera]
gi|571558766	78.28	9	2	2	45763	26S protease regulatory subunit 8 isoform X2 [Apis mellifera]
gi|571558772	78.28	9	2	2	45763	26S protease regulatory subunit 8 isoform X3 [Apis mellifera]
gi|571558776	78.28	9	2	2	45763	26S protease regulatory subunit 8 isoform X4 [Apis mellifera]
gi|571566140	55.74	4	1	1	47386	26S proteasome non-ATPase regulatory subunit 11-like [Apis mellifera]
gi|571578355	116.67	14	4	4	50233	26S proteasome non-ATPase regulatory subunit 12 [Apis mellifera]
gi|66547365	72.86	9	3	3	43640	26S proteasome non-ATPase regulatory subunit 13 [Apis mellifera]
gi|571521158	51.16	5	1	1	34616	26S proteasome non-ATPase regulatory subunit 14 [Apis mellifera]
gi|571552606	93.2	10	3	3	65794	26S proteasome non-ATPase regulatory subunit 1-like [Apis mellifera]
gi|66519390	107.74	10	6	6	98625	26S proteasome non-ATPase regulatory subunit 2 [Apis mellifera]
gi|66524917	61.47	8	2	2	43977	26S proteasome non-ATPase regulatory subunit 4 [Apis mellifera]
gi|571514405	93.5	10	2	2	45598	26S proteasome non-ATPase regulatory subunit 6-like [Apis mellifera]
gi|66522335	129.69	28	5	5	36454	26S proteasome non-ATPase regulatory subunit 7-like [Apis mellifera]
gi|571561875	98.29	17	3	3	30407	26S proteasome non-ATPase regulatory subunit 8 [Apis mellifera]
gi|571554584	249.83	39	30	1	120447	2-oxoglutarate dehydrogenase mitochondrial-like isoform X4 [Apis mellifera]
gi|571554588	241.3	35	27	27	118079	2-oxoglutarate dehydrogenase mitochondrial-like isoform X5 [Apis mellifera]
gi|571554591	241.3	35	27	27	116144	2-oxoglutarate dehydrogenase mitochondrial-like isoform X6 [Apis mellifera]
gi|571554595	250.94	41	30	1	115584	2-oxoglutarate dehydrogenase mitochondrial-like isoform X7 [Apis mellifera]
gi|110760701	138.19	43	7	7	27099	3-hydroxyacyl-CoA dehydrogenase type-2-like [Apis mellifera]
gi|571575116	52.86	5	1	1	48729	3-hydroxyisobutyryl-CoA hydrolase mitochondrial-like isoform X1 [Apis mellifera]
gi|571575119	52.86	5	1	1	44093	3-hydroxyisobutyryl-CoA hydrolase mitochondrial-like isoform X2 [Apis mellifera]
gi|328783479	52.86	5	1	1	44897	3-hydroxyisobutyryl-CoA hydrolase mitochondrial-like isoform X3 [Apis mellifera]
gi|48106363	72.16	14	2	2	17875	40S ribosomal protein S10-like isoform 1 [Apis mellifera]
gi|66517421	72.16	14	2	2	17875	40S ribosomal protein S10-like isoform 2 [Apis mellifera]
gi|571527606	47.23	12	2	2	18125	40S ribosomal protein S11 isoform X1 [Apis mellifera]
gi|571527608	47.23	12	2	2	18125	40S ribosomal protein S11 isoform X2 [Apis mellifera]
gi|571532290	89.68	29	4	4	15274	40S ribosomal protein S12 isoform X1 [Apis mellifera]
gi|571532294	89.68	29	4	4	15274	40S ribosomal protein S12 isoform X2 [Apis mellifera]
gi|571577109	58.57	10	1	1	19170	40S ribosomal protein S13 isoform X1 [Apis mellifera]
gi|66562243	58.57	11	1	1	17210	40S ribosomal protein S13 isoform X2 [Apis mellifera]
gi|110757985	69.6	28	2	2	16954	40S ribosomal protein S15 [Apis mellifera]
gi|328788587	49.51	15	2	2	14762	40S ribosomal protein S15Aa-like isoform 1 [Apis mellifera]
gi|110756571	47.29	7	1	1	16878	40S ribosomal protein S16 [Apis mellifera]
gi|571500813	84.49	33	3	3	15378	40S ribosomal protein S17 [Apis mellifera]
gi|571569016	73.41	11	2	2	21124	40S ribosomal protein S18 [Apis mellifera]
gi|571578878	77.41	25	4	4	17342	40S ribosomal protein S19a [Apis mellifera]
gi|48140499	77.41	25	4	4	17342	40S ribosomal protein S19a-like [Apis mellifera]
gi|48103127	128.82	20	5	5	30332	40S ribosomal protein S2 isoform 2 [Apis mellifera]
gi|110766823	52.47	13	1	1	13677	40S ribosomal protein S20 [Apis mellifera]
gi|110771708	39.51	8	1	1	16027	40S ribosomal protein S23-like [Apis mellifera]
gi|571524328	56.96	11	1	1	15657	40S ribosomal protein S24-like isoform X2 [Apis mellifera]
gi|571524333	56.96	11	1	1	15570	40S ribosomal protein S24-like isoform X3 [Apis mellifera]
gi|48095625	56.96	11	1	1	15343	40S ribosomal protein S24-like isoformX1 [Apis mellifera]
gi|571528797	47.1	9	1	1	13693	40S ribosomal protein S25 partial [Apis mellifera]
gi|328787488	53.17	13	1	1	13090	40S ribosomal protein S26 [Apis mellifera]
gi|571522669	50.84	18	1	1	7386	40S ribosomal protein S28-like [Apis mellifera]
gi|571528288	38.47	20	1	1	6586	40S ribosomal protein S29-like isoform X1 [Apis mellifera]
gi|571528291	38.47	20	1	1	6456	40S ribosomal protein S29-like isoform X2 [Apis mellifera]
gi|66504343	92.38	18	4	4	26842	40S ribosomal protein S3 [Apis mellifera]
gi|571564814	106.35	24	5	5	30043	40S ribosomal protein S3a [Apis mellifera]
gi|66517407	41.39	4	1	1	29428	40S ribosomal protein S4-like isoform 1 [Apis mellifera]
gi|571532025	64.31	13	2	2	24132	40S ribosomal protein S5 isoform X1 [Apis mellifera]
gi|571532029	64.31	13	2	2	24132	40S ribosomal protein S5 isoform X2 [Apis mellifera]
gi|571576123	53.64	7	1	1	24577	40S ribosomal protein S7 [Apis mellifera]
gi|571547971	113.39	38	6	6	23902	40S ribosomal protein S8 isoform X1 [Apis mellifera]
gi|571569110	73.46	13	3	3	22520	40S ribosomal protein S9 isoform X1 [Apis mellifera]
gi|66524293	99.14	21	3	3	33765	40S ribosomal protein SA [Apis mellifera]
gi|328790551	230.17	62	25	25	56609	4-aminobutyrate aminotransferase mitochondrial-like isoformX1 [Apis mellifera]
gi|571524852	49.32	6	1	1	31837	5'-AMP-activated protein kinase subunit beta-1 isoform X2 [Apis mellifera]
gi|571524858	49.32	6	1	1	31837	5'-AMP-activated protein kinase subunit beta-1 isoform X3 [Apis mellifera]
gi|48113496	49.32	6	1	1	31837	5'-AMP-activated protein kinase subunit beta-1 isoformX1 [Apis mellifera]
gi|571556092	36.93	2	1	1	62422	5'-nucleotidase domain-containing protein 3-like [Apis mellifera]
gi|66547450	268.44	62	40	40	60413	60 kDa heat shock protein mitochondrial-like [Apis mellifera]
gi|571552343	112.46	19	4	4	34415	60S acidic ribosomal protein P0 isoform X2 [Apis mellifera]
gi|66559310	112.46	19	4	4	34415	60S acidic ribosomal protein P0 isoformX1 [Apis mellifera]
gi|110765226	56.29	23	2	2	12000	60S acidic ribosomal protein P2 [Apis mellifera]
gi|571577143	84.17	16	2	2	25055	60S ribosomal protein L10 isoform X1 [Apis mellifera]
gi|571577145	84.17	16	2	2	25055	60S ribosomal protein L10 isoform X2 [Apis mellifera]
gi|571577147	84.17	16	2	2	25055	60S ribosomal protein L10 isoform X3 [Apis mellifera]
gi|571501696	61	6	1	1	24631	60S ribosomal protein L10a [Apis mellifera]
gi|571578024	84.28	27	3	3	17918	60S ribosomal protein L12 isoform X1 [Apis mellifera]
gi|571578026	84.28	27	3	3	17918	60S ribosomal protein L12 isoform X2 [Apis mellifera]
gi|66551967	59.73	10	2	2	25303	60S ribosomal protein L13 isoform 1 [Apis mellifera]
gi|66500885	61.27	12	2	2	23363	60S ribosomal protein L13a isoform 2 [Apis mellifera]
gi|571500903	71.08	21	3	3	17506	60S ribosomal protein L14 isoform X1 [Apis mellifera]
gi|571500899	71.08	19	3	3	19906	60S ribosomal protein L14 isoform X2 [Apis mellifera]
gi|66506623	100.02	19	4	4	23885	60S ribosomal protein L15 [Apis mellifera]
gi|328788782	96.58	22	3	3	21380	60S ribosomal protein L17 isoform 1 [Apis mellifera]
gi|66499585	96.58	22	3	3	21380	60S ribosomal protein L17 isoform 3 [Apis mellifera]
gi|48130977	71.71	17	4	4	21022	60S ribosomal protein L18a [Apis mellifera]
gi|571511904	77.61	15	2	2	21680	60S ribosomal protein L18-like [Apis mellifera]
gi|571573543	55.28	8	1	1	23583	60S ribosomal protein L19 [Apis mellifera]
gi|110762813	64.8	24	2	2	16252	60S ribosomal protein L22 isoform 1 [Apis mellifera]
gi|66558956	93.88	25	2	2	14807	60S ribosomal protein L23 [Apis mellifera]
gi|66549799	36.33	5	1	1	26606	60S ribosomal protein L23a [Apis mellifera]
gi|110761627	42.51	8	1	1	17509	60S ribosomal protein L24 [Apis mellifera]
gi|571574994	48.78	6	1	1	17361	60S ribosomal protein L26 [Apis mellifera]
gi|571576016	52.27	10	1	1	16740	60S ribosomal protein L27a isoform X1 [Apis mellifera]
gi|66526748	52.27	10	1	1	16740	60S ribosomal protein L27a isoform X2 [Apis mellifera]
gi|66552169	62.5	14	1	1	15757	60S ribosomal protein L28 [Apis mellifera]
gi|66566113	89.43	13	3	3	47265	60S ribosomal protein L3 [Apis mellifera]
gi|66543659	72.54	25	2	2	12545	60S ribosomal protein L30 isoform 1 [Apis mellifera]
gi|571573002	32.54	6	1	1	14102	60S ribosomal protein L34 isoform X2 [Apis mellifera]
gi|110762954	32.54	6	1	1	14102	60S ribosomal protein L34 isoformX1 [Apis mellifera]
gi|571548748	49.72	8	1	1	16674	60S ribosomal protein L35a isoform X1 [Apis mellifera]
gi|571548751	49.72	8	1	1	16674	60S ribosomal protein L35a isoform X2 [Apis mellifera]
gi|571548754	49.72	8	1	1	16674	60S ribosomal protein L35a isoform X3 [Apis mellifera]
gi|110755033	32.72	10	1	1	10325	60S ribosomal protein L37a [Apis mellifera]
gi|66525285	127.45	21	7	7	48367	60S ribosomal protein L4 isoform 1 [Apis mellifera]
gi|328793058	61.76	6	2	2	34359	60S ribosomal protein L5 [Apis mellifera]
gi|571500086	99.76	24	5	5	31848	60S ribosomal protein L6 [Apis mellifera]
gi|48105889	68.66	9	2	2	30370	60S ribosomal protein L7a [Apis mellifera]
gi|571579183	48.88	12	1	1	12009	60S ribosomal protein L7a-like [Apis mellifera]
gi|66516926	114.41	26	5	5	28113	60S ribosomal protein L8 [Apis mellifera]
gi|66565444	21.87	5	1	1	21521	60S ribosomal protein L9 [Apis mellifera]
gi|571565639	98.35	9	3	3	52897	6-phosphogluconate dehydrogenase decarboxylating [Apis mellifera]
gi|66549073	116.11	41	5	5	26264	6-phosphogluconolactonase-like [Apis mellifera]
gi|571572819	58.41	3	1	1	88160	85/88 kDa calcium-independent phospholipase A2-like [Apis mellifera]
gi|571512062	236.86	48	30	1	93891	97 kDa heat shock protein isoform X2 [Apis mellifera]
gi|328780480	234.92	45	30	1	97717	97 kDa heat shock protein isoformX1 [Apis mellifera]
gi|571519817	111.44	16	3	3	39993	abhydrolase domain-containing protein 3 isoform X3 [Apis mellifera]
gi|66505792	111.44	14	3	3	44059	abhydrolase domain-containing protein 3 isoformX2 [Apis mellifera]
gi|328775900	58.83	5	1	1	51911	abl interactor 2 [Apis mellifera]
gi|571562573	73.26	6	2	2	73905	acetylcholinesterase isoform X1 [Apis mellifera]
gi|48097314	73.26	6	2	2	73905	acetylcholinesterase isoform X2 [Apis mellifera]
gi|571506184	108.82	12	3	3	44469	acetyl-CoA acetyltransferase mitochondrial-like isoform X2 [Apis mellifera]
gi|571538825	129.59	17	6	6	60770	acetyl-coenzyme A synthetase-like [Apis mellifera]
gi|571539002	54.24	6	1	1	29835	acidic leucine-rich nuclear phosphoprotein 32 family member A-like isoform X1 [Apis mellifera]
gi|328782357	54.24	6	1	1	28327	acidic leucine-rich nuclear phosphoprotein 32 family member A-like isoform X2 [Apis mellifera]
gi|571569906	260.24	51	42	42	85514	aconitate hydratase mitochondrial-like isoform X1 [Apis mellifera]
gi|48098039	260.24	50	42	42	85995	aconitate hydratase mitochondrial-like isoform X2 [Apis mellifera]
gi|571508489	180.35	24	13	13	89500	actin-binding LIM protein 2-like isoform X2 [Apis mellifera]
gi|571508492	180.35	24	13	13	89130	actin-binding LIM protein 2-like isoform X3 [Apis mellifera]
gi|571508501	180.35	24	13	13	86874	actin-binding LIM protein 2-like isoform X5 [Apis mellifera]
gi|571508504	180.35	25	13	13	86140	actin-binding LIM protein 2-like isoform X6 [Apis mellifera]
gi|571508507	180.35	26	13	13	83374	actin-binding LIM protein 2-like isoform X7 [Apis mellifera]
gi|571504170	145.12	21	7	7	66949	actin-interacting protein 1 isoform X1 [Apis mellifera]
gi|328790339	145.12	21	7	7	67105	actin-interacting protein 1 isoform X2 [Apis mellifera]
gi|66547891	82.08	12	2	2	42668	actin-like protein 87C-like [Apis mellifera]
gi|48096310	50.37	7	2	2	40996	actin-related protein 2/3 complex subunit 1A [Apis mellifera]
gi|328786971	40.3	5	1	1	19713	actin-related protein 2/3 complex subunit 4 [Apis mellifera]
gi|571517477	57.29	20	2	2	17340	actin-related protein 2/3 complex subunit 5 [Apis mellifera]
gi|571508683	66.94	8	2	2	45996	actin-related protein 2-like isoform X3 [Apis mellifera]
gi|571508689	66.94	8	2	2	45326	actin-related protein 2-like isoform X4 [Apis mellifera]
gi|571508695	52.18	4	1	1	39118	actin-related protein 2-like isoform X5 [Apis mellifera]
gi|328792501	66.94	8	2	2	44533	actin-related protein 2-like isoformX1 [Apis mellifera]
gi|66501030	66.94	8	2	2	45203	actin-related protein 2-like isoformX2 [Apis mellifera]
gi|66499731	124.76	25	6	6	46859	actin-related protein 3-like [Apis mellifera]
gi|571518927	82.53	20	4	4	21535	acyl carrier protein mitochondrial-like [Apis mellifera]
gi|66517653	37.08	9	1	1	11163	acylphosphatase-1-like [Apis mellifera]
gi|48101936	134.01	47	8	8	23848	acyl-protein thioesterase 1-like [Apis mellifera]
gi|571570081	58.4	5	1	1	35100	adapter molecule Crk-like isoform X2 [Apis mellifera]
gi|571570085	58.4	6	1	1	30741	adapter molecule Crk-like isoform X3 [Apis mellifera]
gi|571570083	58.4	6	1	1	31539	adapter molecule Crk-like isoformX1 [Apis mellifera]
gi|66519683	43.26	4	1	1	47977	adenosylhomocysteinase-like [Apis mellifera]
gi|571559065	40.5	1	1	1	110856	adenylate cyclase 3 isoform X1 [Apis mellifera]
gi|571559068	40.5	2	1	1	92460	adenylate cyclase 3 isoform X2 [Apis mellifera]
gi|571559072	40.5	2	1	1	89644	adenylate cyclase 3 isoform X3 [Apis mellifera]
gi|66556661	133.13	41	6	6	28514	adenylate kinase [Apis mellifera]
gi|66524128	110.05	13	4	4	49283	adenylosuccinate synthetase-like [Apis mellifera]
gi|571552351	77.34	6	2	2	85162	adenylyl cyclase-associated protein 1-like isoform X2 [Apis mellifera]
gi|571552355	77.34	6	2	2	85162	adenylyl cyclase-associated protein 1-like isoform X3 [Apis mellifera]
gi|571552359	77.34	9	2	2	58408	adenylyl cyclase-associated protein 1-like isoform X4 [Apis mellifera]
gi|571552363	77.34	11	2	2	46125	adenylyl cyclase-associated protein 1-like isoform X5 [Apis mellifera]
gi|328781636	77.34	6	2	2	87335	adenylyl cyclase-associated protein 1-like isoformX1 [Apis mellifera]
gi|328791014	121.02	47	7	5	20707	ADP-ribosylation factor 1-like isoform X2 [Apis mellifera]
gi|66549728	121.02	47	7	5	20707	ADP-ribosylation factor 1-like isoformX1 [Apis mellifera]
gi|571558591	80.13	18	3	1	20422	ADP-ribosylation factor 2-like [Apis mellifera]
gi|110757619	58.18	10	1	1	20175	ADP-ribosylation factor-like protein 1-like isoform 1 [Apis mellifera]
gi|110758776	58.48	9	2	2	27337	ADP-ribosylation factor-like protein 2-like [Apis mellifera]
gi|571576027	100.7	20	3	3	21264	ADP-ribosylation factor-like protein 8B-A-like isoform X1 [Apis mellifera]
gi|571576029	100.7	20	3	3	21264	ADP-ribosylation factor-like protein 8B-A-like isoform X2 [Apis mellifera]
gi|328778400	100.7	20	3	3	21264	ADP-ribosylation factor-like protein 8B-A-like isoform X3 [Apis mellifera]
gi|110749420	122.9	10	6	6	91106	AFG3-like protein 2-like [Apis mellifera]
gi|571542290	226.69	52	25	25	60829	alanine aminotransferase 2-like [Apis mellifera]
gi|571522855	40.18	3	1	1	53874	alanine--glyoxylate aminotransferase 2-like [Apis mellifera]
gi|571530383	115.57	26	7	7	37770	alcohol dehydrogenase [NADP(+)]-like isoform X1 [Apis mellifera]
gi|571530387	115.57	26	7	7	37770	alcohol dehydrogenase [NADP(+)]-like isoform X2 [Apis mellifera]
gi|66530423	194.5	40	16	16	55686	aldehyde dehydrogenase mitochondrial isoform 1 [Apis mellifera]
gi|66525576	191.72	64	19	19	36082	aldose reductase-like isoform 1 [Apis mellifera]
gi|571574165	156.84	33	9	9	36170	aldose reductase-like isoform X2 [Apis mellifera]
gi|571574163	156.84	32	9	9	36383	aldose reductase-like isoformX1 [Apis mellifera]
gi|571514207	81.94	12	3	3	60830	alkaline phosphatase 4-like isoform X1 [Apis mellifera]
gi|571514211	81.94	12	3	3	60830	alkaline phosphatase 4-like isoform X2 [Apis mellifera]
gi|328789359	81.94	12	3	3	62378	alkaline phosphatase 4-like isoform X3 [Apis mellifera]
gi|328776873	145.83	17	9	9	87206	alpha alpha-trehalose-phosphate synthase [UDP-forming] A isoform 1 [Apis mellifera]
gi|328776871	145.83	17	9	9	86383	alpha alpha-trehalose-phosphate synthase [UDP-forming] A isoform 2 [Apis mellifera]
gi|571500982	51.99	4	1	1	35336	alpha/beta hydrolase domain-containing protein 11-like isoform X1 [Apis mellifera]
gi|328781481	51.99	4	1	1	36025	alpha/beta hydrolase domain-containing protein 11-like isoform X2 [Apis mellifera]
gi|66516093	50.24	4	1	1	46654	alpha-1 3/1 6-mannosyltransferase ALG2-like [Apis mellifera]
gi|571573316	50.07	1	1	1	116406	alpha-protein kinase 1-like isoform X1 [Apis mellifera]
gi|571573318	50.07	1	1	1	116406	alpha-protein kinase 1-like isoform X2 [Apis mellifera]
gi|571573320	50.07	1	1	1	116406	alpha-protein kinase 1-like isoform X3 [Apis mellifera]
gi|571573322	50.07	1	1	1	116406	alpha-protein kinase 1-like isoform X4 [Apis mellifera]
gi|571573324	50.07	1	1	1	116406	alpha-protein kinase 1-like isoform X5 [Apis mellifera]
gi|571573326	50.07	1	1	1	116406	alpha-protein kinase 1-like isoform X6 [Apis mellifera]
gi|571573328	50.07	1	1	1	113571	alpha-protein kinase 1-like isoform X7 [Apis mellifera]
gi|571573330	50.07	1	1	1	111172	alpha-protein kinase 1-like isoform X8 [Apis mellifera]
gi|48096676	103.56	18	5	5	45304	aminoacylase-1-like [Apis mellifera]
gi|571539011	235.68	36	31	31	111245	aminopeptidase N-like isoform X1 [Apis mellifera]
gi|571539848	108.29	5	3	3	113906	aminopeptidase N-like isoform X2 [Apis mellifera]
gi|571539854	108.29	5	3	3	112511	aminopeptidase N-like isoform X3 [Apis mellifera]
gi|66512450	108.29	5	3	3	112511	aminopeptidase N-like isoformX1 [Apis mellifera]
gi|571525689	244.7	35	32	27	151542	ankyrin-3 isoform X2 [Apis mellifera]
gi|571531564	71.91	13	3	2	33885	annexin-B9-like [Apis mellifera]
gi|571546588	199.34	60	18	1	35882	annexin-B9-like isoform X1 [Apis mellifera]
gi|66530530	201.16	60	18	1	35937	annexin-B9-like isoform X3 [Apis mellifera]
gi|328793022	56.72	6	2	2	38646	antitrypsin-like [Apis mellifera]
gi|571512170	206.95	35	19	19	103035	AP-1 complex subunit beta-1 [Apis mellifera]
gi|66511475	189.86	27	18	18	104956	AP-2 complex subunit alpha isoformX1 [Apis mellifera]
gi|48097876	130.08	16	5	5	49964	AP-2 complex subunit mu isoform 1 [Apis mellifera]
gi|571577319	22.92	8	1	1	10794	AP-2 complex subunit sigma-like [Apis mellifera]
gi|66555021	48.57	7	1	1	30335	apolipoprotein D-like isoform 2 [Apis mellifera]
gi|571501722	89.34	8	3	3	74332	apoptosis-inducing factor 1 mitochondrial [Apis mellifera]
gi|571538682	100.77	10	4	4	69455	apoptosis-inducing factor 3 isoform X1 [Apis mellifera]
gi|110758058	100.77	11	4	4	64330	apoptosis-inducing factor 3 isoform X2 [Apis mellifera]
gi|571502990	32.43	5	1	1	22686	aprataxin-like [Apis mellifera]
gi|571573515	257.1	70	43	43	43618	arginine kinase isoform X1 [Apis mellifera]
gi|571573517	257.1	72	43	43	42590	arginine kinase isoform X2 [Apis mellifera]
gi|571573519	257.1	73	43	43	41863	arginine kinase isoform X3 [Apis mellifera]
gi|110748994	66.6	4	1	1	43807	arrestin domain-containing protein 3 isoform X1 [Apis mellifera]
gi|571501620	66.6	4	1	1	37236	arrestin domain-containing protein 3 isoform X2 [Apis mellifera]
gi|66517414	71.83	13	2	2	45372	arrestin homolog isoform 2 [Apis mellifera]
gi|571574519	28.85	2	1	1	42117	arrestin homolog isoform X1 [Apis mellifera]
gi|571574521	28.85	2	1	1	42117	arrestin homolog isoform X2 [Apis mellifera]
gi|110755553	192.02	45	20	20	48049	aspartate aminotransferase mitochondrial isoform 1 [Apis mellifera]
gi|48100966	232.83	51	33	31	59512	ATP synthase subunit alpha mitochondrial isoform 1 [Apis mellifera]
gi|571511433	101.11	29	8	8	27781	ATP synthase subunit b mitochondrial-like [Apis mellifera]
gi|571571784	277	80	54	54	55130	ATP synthase subunit beta mitochondrial isoform X1 [Apis mellifera]
gi|571571788	277	80	54	54	55130	ATP synthase subunit beta mitochondrial isoform X2 [Apis mellifera]
gi|571572991	127.32	65	8	8	20336	ATP synthase subunit d mitochondrial [Apis mellifera]
gi|328786450	164.2	77	9	9	17618	ATP synthase subunit delta mitochondrial isoform 1 [Apis mellifera]
gi|66517317	164.2	77	9	9	17618	ATP synthase subunit delta mitochondrial isoform 3 [Apis mellifera]
gi|66547758	61.38	32	2	2	9767	ATP synthase subunit e mitochondrial [Apis mellifera]
gi|110764763	55.97	26	1	1	6781	ATP synthase subunit epsilon mitochondrial-like isoform 1 [Apis mellifera]
gi|328779841	55.97	27	1	1	6531	ATP synthase subunit epsilon mitochondrial-like isoform 2 [Apis mellifera]
gi|571536514	67.47	29	3	3	11133	ATP synthase subunit g mitochondrial-like [Apis mellifera]
gi|571565099	156.53	35	9	9	32827	ATP synthase subunit gamma mitochondrial isoform X1 [Apis mellifera]
gi|66554156	156.53	35	9	9	32827	ATP synthase subunit gamma mitochondrial isoform X2 [Apis mellifera]
gi|66504360	133.39	38	6	6	22635	ATP synthase subunit O mitochondrial [Apis mellifera]
gi|328785946	40.42	11	1	1	10958	ATP synthase-coupling factor 6 mitochondrial [Apis mellifera]
gi|571573480	137.51	32	5	5	11668	ATPase inhibitor mai-2 mitochondrial-like [Apis mellifera]
gi|571517543	60.08	2	1	1	192051	ATP-binding cassette sub-family A member 2-like isoform X1 [Apis mellifera]
gi|328778864	60.08	2	1	1	192051	ATP-binding cassette sub-family A member 2-like isoform X2 [Apis mellifera]
gi|328782906	57.83	2	1	1	94384	ATP-binding cassette sub-family B member 6 mitochondrial partial [Apis mellifera]
gi|571521115	75.95	5	2	2	68433	ATP-binding cassette sub-family E member 1 [Apis mellifera]
gi|571571517	206.1	33	23	23	120058	ATP-citrate synthase isoform X2 [Apis mellifera]
gi|66530142	206.1	33	23	23	120058	ATP-citrate synthase isoformX1 [Apis mellifera]
gi|571548509	157.76	33	9	9	48794	ATP-dependent RNA helicase WM6-like isoform X1 [Apis mellifera]
gi|66532824	157.76	33	9	9	48794	ATP-dependent RNA helicase WM6-like isoform X2 [Apis mellifera]
gi|110765976	118.36	36	4	4	21197	BAG family molecular chaperone regulator 2-like [Apis mellifera]
gi|571540738	44.28	1	1	1	144950	BAI1-associated protein 3-like [Apis mellifera]
gi|110763030	74.22	10	2	2	30407	band 7 protein AGAP004871-like isoform X1 [Apis mellifera]
gi|571572787	74.22	9	2	2	36059	band 7 protein AGAP004871-like isoform X2 [Apis mellifera]
gi|571572789	74.22	9	2	2	33414	band 7 protein AGAP004871-like isoform X3 [Apis mellifera]
gi|571572791	74.22	9	2	2	33052	band 7 protein AGAP004871-like isoform X4 [Apis mellifera]
gi|571572793	74.22	10	2	2	32836	band 7 protein AGAP004871-like isoform X5 [Apis mellifera]
gi|571572796	74.22	11	2	2	29651	band 7 protein AGAP004871-like isoform X6 [Apis mellifera]
gi|571572798	74.22	11	2	2	28561	band 7 protein AGAP004871-like isoform X7 [Apis mellifera]
gi|571572801	74.22	12	2	2	25937	band 7 protein AGAP004871-like isoform X8 [Apis mellifera]
gi|571572803	74.22	11	2	2	29651	band 7 protein AGAP004871-like isoform X9 [Apis mellifera]
gi|571545383	115.52	16	6	6	58191	basic-leucine zipper transcription factor A isoform X3 [Apis mellifera]
gi|328784729	115.52	16	6	6	57650	basic-leucine zipper transcription factor A isoformX2 [Apis mellifera]
gi|571549591	57.01	5	1	1	49374	beta-arrestin-1 isoform X1 [Apis mellifera]
gi|571549598	57.01	6	1	1	46104	beta-arrestin-1 isoform X2 [Apis mellifera]
gi|571549603	57.01	6	1	1	44287	beta-arrestin-1 isoform X3 [Apis mellifera]
gi|328781218	57.01	5	1	1	49182	beta-arrestin-1 isoform X4 [Apis mellifera]
gi|571576251	57.96	1	1	1	157029	bifunctional glutamate/proline--tRNA ligase [Apis mellifera]
gi|571558981	66.62	4	2	2	37113	bifunctional methylenetetrahydrofolate dehydrogenase/cyclohydrolase mitochondrial isoform X1 [Apis mellifera]
gi|571558984	66.62	5	2	2	36072	bifunctional methylenetetrahydrofolate dehydrogenase/cyclohydrolase mitochondrial isoform X2 [Apis mellifera]
gi|571547954	65.89	3	1	1	63407	bifunctional purine biosynthesis protein PURH-like isoform X1 [Apis mellifera]
gi|66516304	40.29	3	1	1	65727	bifunctional purine biosynthesis protein PURH-like isoform X2 [Apis mellifera]
gi|571558849	50.59	4	1	1	49744	bile salt-activated lipase-like isoform X1 [Apis mellifera]
gi|571558853	50.59	4	1	1	49744	bile salt-activated lipase-like isoform X2 [Apis mellifera]
gi|571558857	50.59	4	1	1	49744	bile salt-activated lipase-like isoform X3 [Apis mellifera]
gi|328784556	78	6	2	2	61210	bile salt-activated lipase-like isoform X4 [Apis mellifera]
gi|571525675	78.29	5	3	3	91277	biotin--protein ligase isoform X1 [Apis mellifera]
gi|571525670	78.29	4	3	3	111478	biotin--protein ligase isoform X2 [Apis mellifera]
gi|571500181	141	26	10	10	52411	bleomycin hydrolase-like isoform X2 [Apis mellifera]
gi|571548000	137.62	4	6	6	264871	bruchpilot isoform X1 [Apis mellifera]
gi|571548006	137.62	5	6	6	220473	bruchpilot isoform X2 [Apis mellifera]
gi|571509256	182.37	56	12	12	27951	BTB/POZ domain-containing protein KCTD16-like [Apis mellifera]
gi|571577125	84.06	9	2	2	43537	CAAX prenyl protease 1 homolog isoform X1 [Apis mellifera]
gi|571577127	84.06	10	2	2	37366	CAAX prenyl protease 1 homolog isoform X2 [Apis mellifera]
gi|571577129	84.06	11	2	2	36253	CAAX prenyl protease 1 homolog isoform X3 [Apis mellifera]
gi|328793120	84.06	7	2	2	52168	CAAX prenyl protease 1 homolog isoform X4 [Apis mellifera]
gi|571550223	44.58	6	1	1	21747	calcineurin B homologous protein 1 [Apis mellifera]
gi|66562741	126.84	38	4	4	18540	calcineurin subunit B type 2-like [Apis mellifera]
gi|571577993	38.67	4	1	1	20524	calcium channel flower-like isoform X1 [Apis mellifera]
gi|571577995	38.67	4	1	1	20280	calcium channel flower-like isoform X2 [Apis mellifera]
gi|571532925	201.72	28	18	18	82032	calcium/calmodulin-dependent 3' 5'-cyclic nucleotide phosphodiesterase 1C isoform X1 [Apis mellifera]
gi|571532928	201.72	28	18	18	79947	calcium/calmodulin-dependent 3' 5'-cyclic nucleotide phosphodiesterase 1C isoform X2 [Apis mellifera]
gi|571532931	201.72	28	18	18	80143	calcium/calmodulin-dependent 3' 5'-cyclic nucleotide phosphodiesterase 1C isoform X3 [Apis mellifera]
gi|571532938	201.1	31	19	19	76537	calcium/calmodulin-dependent 3' 5'-cyclic nucleotide phosphodiesterase 1C isoform X5 [Apis mellifera]
gi|571532941	201.72	30	18	18	76537	calcium/calmodulin-dependent 3' 5'-cyclic nucleotide phosphodiesterase 1C isoform X6 [Apis mellifera]
gi|571522500	236.76	49	30	1	57555	calcium/calmodulin-dependent protein kinase II isoform X18 [Apis mellifera]
gi|571522504	236.6	49	30	1	57484	calcium/calmodulin-dependent protein kinase II isoform X19 [Apis mellifera]
gi|571522508	236.76	49	30	1	58037	calcium/calmodulin-dependent protein kinase II isoform X20 [Apis mellifera]
gi|571522512	236.6	49	30	1	57966	calcium/calmodulin-dependent protein kinase II isoform X21 [Apis mellifera]
gi|571522516	236.6	49	30	1	57700	calcium/calmodulin-dependent protein kinase II isoform X22 [Apis mellifera]
gi|571522518	227.71	46	28	1	57374	calcium/calmodulin-dependent protein kinase II isoform X23 [Apis mellifera]
gi|571522522	240.97	46	28	1	57038	calcium/calmodulin-dependent protein kinase II isoform X24 [Apis mellifera]
gi|571522526	236.76	50	30	1	56885	calcium/calmodulin-dependent protein kinase II isoform X25 [Apis mellifera]
gi|571522530	227.71	47	28	1	56191	calcium/calmodulin-dependent protein kinase II isoform X26 [Apis mellifera]
gi|571522534	236.6	51	30	1	55673	calcium/calmodulin-dependent protein kinase II isoform X27 [Apis mellifera]
gi|571522538	240.97	48	28	1	55011	calcium/calmodulin-dependent protein kinase II isoform X28 [Apis mellifera]
gi|571522540	236.76	52	30	1	54592	calcium/calmodulin-dependent protein kinase II isoform X29 [Apis mellifera]
gi|571522544	236.6	52	30	1	54521	calcium/calmodulin-dependent protein kinase II isoform X30 [Apis mellifera]
gi|571522548	227.71	49	28	1	53898	calcium/calmodulin-dependent protein kinase II isoform X31 [Apis mellifera]
gi|571522552	240.97	49	28	1	53827	calcium/calmodulin-dependent protein kinase II isoform X32 [Apis mellifera]
gi|571522555	236.76	54	30	1	52565	calcium/calmodulin-dependent protein kinase II isoform X33 [Apis mellifera]
gi|571522559	236.6	54	30	1	52494	calcium/calmodulin-dependent protein kinase II isoform X34 [Apis mellifera]
gi|571522566	227.71	51	28	1	51902	calcium/calmodulin-dependent protein kinase II isoform X36 [Apis mellifera]
gi|571522570	228.66	51	29	2	51831	calcium/calmodulin-dependent protein kinase II isoform X37 [Apis mellifera]
gi|110764289	94.07	12	3	3	41970	calcium/calmodulin-dependent protein kinase type 1 isoform X1 [Apis mellifera]
gi|571537949	105.36	14	4	4	48868	calcium/calmodulin-dependent protein kinase type 1 isoform X2 [Apis mellifera]
gi|571544790	103.72	8	4	4	80857	calcium-binding mitochondrial carrier protein Aralar1 isoform X1 [Apis mellifera]
gi|571544793	103.72	8	4	4	79581	calcium-binding mitochondrial carrier protein Aralar1 isoform X2 [Apis mellifera]
gi|571544797	103.72	9	4	4	76841	calcium-binding mitochondrial carrier protein Aralar1 isoform X3 [Apis mellifera]
gi|571544801	103.72	9	4	4	76032	calcium-binding mitochondrial carrier protein Aralar1 isoform X4 [Apis mellifera]
gi|571504763	61.85	9	2	2	38006	calcium-binding mitochondrial carrier protein SCaMC-2-like isoform X1 [Apis mellifera]
gi|571504766	61.85	9	2	2	38006	calcium-binding mitochondrial carrier protein SCaMC-2-like isoform X2 [Apis mellifera]
gi|571514232	46.53	1	2	2	156938	calcium-dependent secretion activator isoform X1 [Apis mellifera]
gi|571514236	46.53	1	2	2	156938	calcium-dependent secretion activator isoform X2 [Apis mellifera]
gi|571514254	46.53	1	2	2	156938	calcium-dependent secretion activator isoform X3 [Apis mellifera]
gi|571514258	46.53	1	2	2	156938	calcium-dependent secretion activator isoform X4 [Apis mellifera]
gi|571514263	46.53	1	2	2	156938	calcium-dependent secretion activator isoform X5 [Apis mellifera]
gi|571514267	46.53	1	2	2	156938	calcium-dependent secretion activator isoform X6 [Apis mellifera]
gi|571514274	46.53	1	2	2	156810	calcium-dependent secretion activator isoform X7 [Apis mellifera]
gi|571514278	46.53	1	2	2	156711	calcium-dependent secretion activator isoform X8 [Apis mellifera]
gi|66503818	46.53	1	2	2	156839	calcium-dependent secretion activator isoform X9 [Apis mellifera]
gi|571564914	225.39	33	27	27	110028	calcium-transporting ATPase sarcoplasmic/endoplasmic reticulum type isoform X4 [Apis mellifera]
gi|328781034	61.85	5	3	3	104536	calcium-transporting ATPase type 2C member 1-like isoform X1 [Apis mellifera]
gi|66564402	118.75	27	5	5	25922	calcyclin-binding protein-like [Apis mellifera]
gi|571565086	160.53	63	10	10	16811	calmodulin-like [Apis mellifera]
gi|571541951	114.58	15	5	5	70226	calnexin isoform X1 [Apis mellifera]
gi|571541954	114.58	16	5	5	65490	calnexin isoform X2 [Apis mellifera]
gi|571541958	114.58	16	5	5	65038	calnexin isoform X3 [Apis mellifera]
gi|571542665	219.83	54	20	20	47174	calreticulin [Apis mellifera]
gi|66509518	49.59	4	1	1	37772	calumenin [Apis mellifera]
gi|48126576	190.86	47	17	17	40621	cAMP-dependent protein kinase catalytic subunit isoform 1 [Apis mellifera]
gi|571549109	166.94	39	10	10	36155	cAMP-dependent protein kinase type I regulatory subunit isoform X2 [Apis mellifera]
gi|571549112	166.94	40	10	10	35544	cAMP-dependent protein kinase type I regulatory subunit isoform X3 [Apis mellifera]
gi|571549115	166.94	40	10	10	35544	cAMP-dependent protein kinase type I regulatory subunit isoform X4 [Apis mellifera]
gi|571549118	166.94	40	10	10	35432	cAMP-dependent protein kinase type I regulatory subunit isoform X5 [Apis mellifera]
gi|48106841	166.94	34	10	10	41664	cAMP-dependent protein kinase type I regulatory subunit isoformX1 [Apis mellifera]
gi|571553522	220.64	65	28	28	35939	cAMP-dependent protein kinase type II regulatory subunit isoform X2 [Apis mellifera]
gi|66517761	220.64	54	28	28	43868	cAMP-dependent protein kinase type II regulatory subunit isoformX1 [Apis mellifera]
gi|571546273	111.06	5	4	4	112504	cAMP-specific 3' 5'-cyclic phosphodiesterase isoforms N/G isoform X1 [Apis mellifera]
gi|571546308	111.06	7	4	4	82720	cAMP-specific 3' 5'-cyclic phosphodiesterase isoforms N/G isoform X10 [Apis mellifera]
gi|571546312	111.06	7	4	4	81672	cAMP-specific 3' 5'-cyclic phosphodiesterase isoforms N/G isoform X11 [Apis mellifera]
gi|571546316	111.06	7	4	4	80776	cAMP-specific 3' 5'-cyclic phosphodiesterase isoforms N/G isoform X12 [Apis mellifera]
gi|571546320	111.06	8	4	4	79921	cAMP-specific 3' 5'-cyclic phosphodiesterase isoforms N/G isoform X13 [Apis mellifera]
gi|571546323	111.06	8	4	4	79475	cAMP-specific 3' 5'-cyclic phosphodiesterase isoforms N/G isoform X14 [Apis mellifera]
gi|571546326	111.06	8	4	4	79013	cAMP-specific 3' 5'-cyclic phosphodiesterase isoforms N/G isoform X15 [Apis mellifera]
gi|571546330	111.06	8	4	4	78158	cAMP-specific 3' 5'-cyclic phosphodiesterase isoforms N/G isoform X16 [Apis mellifera]
gi|571546334	111.06	8	4	4	77526	cAMP-specific 3' 5'-cyclic phosphodiesterase isoforms N/G isoform X17 [Apis mellifera]
gi|571546338	111.06	8	4	4	76671	cAMP-specific 3' 5'-cyclic phosphodiesterase isoforms N/G isoform X18 [Apis mellifera]
gi|571546341	111.06	8	4	4	73132	cAMP-specific 3' 5'-cyclic phosphodiesterase isoforms N/G isoform X19 [Apis mellifera]
gi|571546277	111.06	5	4	4	112058	cAMP-specific 3' 5'-cyclic phosphodiesterase isoforms N/G isoform X2 [Apis mellifera]
gi|328789199	111.06	5	4	4	113358	cAMP-specific 3' 5'-cyclic phosphodiesterase isoforms N/G isoform X20 [Apis mellifera]
gi|571546281	111.06	5	4	4	111697	cAMP-specific 3' 5'-cyclic phosphodiesterase isoforms N/G isoform X3 [Apis mellifera]
gi|571546285	111.06	5	4	4	111134	cAMP-specific 3' 5'-cyclic phosphodiesterase isoforms N/G isoform X4 [Apis mellifera]
gi|571546289	111.06	5	4	4	109472	cAMP-specific 3' 5'-cyclic phosphodiesterase isoforms N/G isoform X5 [Apis mellifera]
gi|571546293	111.06	7	4	4	88986	cAMP-specific 3' 5'-cyclic phosphodiesterase isoforms N/G isoform X6 [Apis mellifera]
gi|571546296	111.06	7	4	4	88131	cAMP-specific 3' 5'-cyclic phosphodiesterase isoforms N/G isoform X7 [Apis mellifera]
gi|571546300	111.06	7	4	4	87685	cAMP-specific 3' 5'-cyclic phosphodiesterase isoforms N/G isoform X8 [Apis mellifera]
gi|571546304	111.06	7	4	4	83866	cAMP-specific 3' 5'-cyclic phosphodiesterase isoforms N/G isoform X9 [Apis mellifera]
gi|328789409	35.7	2	1	1	74788	caprin homolog [Apis mellifera]
gi|328784410	38.29	3	1	1	33329	carbonic anhydrase 6-like [Apis mellifera]
gi|571506170	47.81	3	1	1	73122	carnitine O-palmitoyltransferase 2 mitochondrial-like isoform 1 partial [Apis mellifera]
gi|571557508	46.41	2	1	1	53985	casein kinase I isoform epsilon-like isoform X1 [Apis mellifera]
gi|571557511	46.41	3	1	1	50439	casein kinase I isoform epsilon-like isoform X2 [Apis mellifera]
gi|571557515	46.41	3	1	1	49488	casein kinase I isoform epsilon-like isoform X3 [Apis mellifera]
gi|571557519	46.41	3	1	1	48254	casein kinase I isoform epsilon-like isoform X4 [Apis mellifera]
gi|571557523	46.41	3	1	1	47549	casein kinase I isoform epsilon-like isoform X5 [Apis mellifera]
gi|571557529	46.41	3	1	1	44483	casein kinase I isoform epsilon-like isoform X6 [Apis mellifera]
gi|571515726	46.56	2	1	1	56604	casein kinase I isoform gamma-3 isoform X1 [Apis mellifera]
gi|571515763	46.56	3	1	1	46430	casein kinase I isoform gamma-3 isoform X10 [Apis mellifera]
gi|571515732	46.56	2	1	1	55813	casein kinase I isoform gamma-3 isoform X2 [Apis mellifera]
gi|571515736	46.56	2	1	1	55426	casein kinase I isoform gamma-3 isoform X3 [Apis mellifera]
gi|571515740	46.56	2	1	1	53761	casein kinase I isoform gamma-3 isoform X4 [Apis mellifera]
gi|571515743	46.56	2	1	1	52569	casein kinase I isoform gamma-3 isoform X5 [Apis mellifera]
gi|571515747	46.56	2	1	1	52583	casein kinase I isoform gamma-3 isoform X6 [Apis mellifera]
gi|571515751	46.56	2	1	1	51778	casein kinase I isoform gamma-3 isoform X7 [Apis mellifera]
gi|571515755	46.56	3	1	1	49726	casein kinase I isoform gamma-3 isoform X8 [Apis mellifera]
gi|571515759	46.56	3	1	1	48935	casein kinase I isoform gamma-3 isoform X9 [Apis mellifera]
gi|571562753	136.72	18	7	7	55636	casein kinase II subunit alpha isoform X3 [Apis mellifera]
gi|571562755	136.72	23	7	7	41664	casein kinase II subunit alpha isoform X4 [Apis mellifera]
gi|571562757	136.72	23	7	7	41664	casein kinase II subunit alpha isoform X5 [Apis mellifera]
gi|328791276	136.72	18	7	7	55636	casein kinase II subunit alpha isoformX2 [Apis mellifera]
gi|571517007	49.99	6	1	1	26923	casein kinase II subunit beta isoform X1 [Apis mellifera]
gi|571517011	49.99	6	1	1	26232	casein kinase II subunit beta isoform X2 [Apis mellifera]
gi|571517016	49.99	6	1	1	25561	casein kinase II subunit beta isoform X3 [Apis mellifera]
gi|328777239	49.99	6	1	1	26253	casein kinase II subunit beta isoform X4 [Apis mellifera]
gi|571507952	130.49	28	7	7	42420	cat eye syndrome critical region protein 5-like isoform X2 [Apis mellifera]
gi|328792246	130.49	26	7	7	44236	cat eye syndrome critical region protein 5-like isoformX1 [Apis mellifera]
gi|571574447	42.14	3	1	1	102677	catenin alpha isoform X1 [Apis mellifera]
gi|571574449	42.14	3	1	1	102513	catenin alpha isoform X2 [Apis mellifera]
gi|571574451	42.14	3	1	1	101696	catenin alpha isoform X3 [Apis mellifera]
gi|66525427	42.14	3	1	1	101533	catenin alpha isoform X4 [Apis mellifera]
gi|110759374	44.81	7	1	1	17061	CCHC-type zinc finger protein CG3800-like isoform X1 [Apis mellifera]
gi|328780974	44.81	7	1	1	17061	CCHC-type zinc finger protein CG3800-like isoform X2 [Apis mellifera]
gi|571548542	44.81	7	1	1	17061	CCHC-type zinc finger protein CG3800-like isoform X3 [Apis mellifera]
gi|571515140	108.28	17	4	4	29311	CD151 antigen-like [Apis mellifera]
gi|571573277	106.21	45	4	4	15020	CDGSH iron-sulfur domain-containing protein 2 homolog isoform X1 [Apis mellifera]
gi|328776656	106.21	47	4	4	14563	CDGSH iron-sulfur domain-containing protein 2 homolog isoform X2 [Apis mellifera]
gi|571503331	54.46	5	1	1	40424	cell cycle control protein 50A-like isoform X2 [Apis mellifera]
gi|571503334	54.46	5	1	1	39088	cell cycle control protein 50A-like isoform X3 [Apis mellifera]
gi|571503337	54.46	5	1	1	39088	cell cycle control protein 50A-like isoform X4 [Apis mellifera]
gi|571503340	54.46	5	1	1	38785	cell cycle control protein 50A-like isoform X5 [Apis mellifera]
gi|66544564	54.46	5	1	1	40424	cell cycle control protein 50A-like isoformX1 [Apis mellifera]
gi|571517101	44.28	3	1	1	72216	cell wall protein AWA1-like isoform X4 [Apis mellifera]
gi|571517115	44.28	3	1	1	65447	cell wall protein AWA1-like isoform X8 [Apis mellifera]
gi|571524916	20.71	1	1	1	75390	centrosomal protein of 89 kDa-like isoform X1 [Apis mellifera]
gi|571524919	20.71	1	1	1	75390	centrosomal protein of 89 kDa-like isoform X2 [Apis mellifera]
gi|571558256	41.96	2	1	1	85857	centrosome-associated zinc finger protein CP190 [Apis mellifera]
gi|66551959	56.75	7	1	1	24902	charged multivesicular body protein 4b isoform X1 [Apis mellifera]
gi|571578633	81.37	8	2	2	45026	chitinase-like protein Idgf4-like partial [Apis mellifera]
gi|571545713	81.37	6	2	2	60040	chitinase-like protein Idgf4-like isoform X1 [Apis mellifera]
gi|571545715	81.37	7	2	2	49244	chitinase-like protein Idgf4-like isoform X2 [Apis mellifera]
gi|571545717	81.37	7	2	2	49244	chitinase-like protein Idgf4-like isoform X3 [Apis mellifera]
gi|571539123	192.36	33	14	14	75912	choline O-acetyltransferase-like isoform X1 [Apis mellifera]
gi|328784397	192.36	33	14	14	76751	choline O-acetyltransferase-like isoform X2 [Apis mellifera]
gi|328788820	43.04	3	1	1	39041	chromobox protein homolog 5-like [Apis mellifera]
gi|328779022	268.1	36	48	48	192086	clathrin heavy chain-like isoform 1 [Apis mellifera]
gi|571534561	81.67	14	3	3	23504	clathrin light chain isoform X1 [Apis mellifera]
gi|571534565	81.67	15	3	3	23089	clathrin light chain isoform X2 [Apis mellifera]
gi|328785742	81.67	14	3	3	23504	clathrin light chain isoform X3 [Apis mellifera]
gi|66499810	117.23	30	4	4	26128	cleavage and polyadenylation specificity factor subunit 5-like isoform 2 [Apis mellifera]
gi|571533507	76.94	5	2	2	79220	cleavage and polyadenylation specificity factor subunit CG7185-like isoform X1 [Apis mellifera]
gi|571533511	76.94	5	2	2	78894	cleavage and polyadenylation specificity factor subunit CG7185-like isoform X2 [Apis mellifera]
gi|571533515	76.94	5	2	2	76273	cleavage and polyadenylation specificity factor subunit CG7185-like isoform X3 [Apis mellifera]
gi|571508883	53.11	22	1	1	10378	c-Myc-binding protein-like isoform X1 [Apis mellifera]
gi|66500934	53.11	22	1	1	10691	c-Myc-binding protein-like isoform X2 [Apis mellifera]
gi|571575901	39.34	2	1	1	99268	coatomer subunit gamma isoform X1 [Apis mellifera]
gi|571575903	39.34	2	1	1	96451	coatomer subunit gamma isoform X2 [Apis mellifera]
gi|571575905	39.34	3	1	1	81380	coatomer subunit gamma isoform X3 [Apis mellifera]
gi|66549214	68.56	12	2	2	25536	cob(I)yrinic acid a c-diamide adenosyltransferase mitochondrial-like [Apis mellifera]
gi|571515702	162.75	65	10	10	16832	cofilin/actin-depolymerizing factor homolog [Apis mellifera]
gi|66524513	84.6	19	2	2	21642	coiled-coil-helix-coiled-coil-helix domain-containing protein 6B mitochondrial-like [Apis mellifera]
gi|66508940	113.98	36	6	6	29907	complement component 1 Q subcomponent-binding protein mitochondrial-like [Apis mellifera]
gi|328783290	140.34	49	5	5	16450	complexin isoform X4 [Apis mellifera]
gi|571544927	31.72	3	2	2	109137	constitutive coactivator of PPAR-gamma-like protein 1-like isoform X2 [Apis mellifera]
gi|571544932	31.72	3	2	2	109137	constitutive coactivator of PPAR-gamma-like protein 1-like isoform X3 [Apis mellifera]
gi|110758919	31.72	3	2	2	109137	constitutive coactivator of PPAR-gamma-like protein 1-like isoformX1 [Apis mellifera]
gi|571551208	36.09	3	1	1	43724	COP9 signalosome complex subunit 1 [Apis mellifera]
gi|571564978	47.84	4	1	1	50577	COP9 signalosome complex subunit 4 isoform X1 [Apis mellifera]
gi|571564981	47.84	5	1	1	42568	COP9 signalosome complex subunit 4 isoform X2 [Apis mellifera]
gi|571554726	46.44	4	1	1	38016	COP9 signalosome complex subunit 6-like isoform X1 [Apis mellifera]
gi|571554730	46.44	4	1	1	38016	COP9 signalosome complex subunit 6-like isoform X2 [Apis mellifera]
gi|66517238	46.44	4	1	1	38016	COP9 signalosome complex subunit 6-like isoform X3 [Apis mellifera]
gi|110772198	53.12	24	1	1	8022	copper transport protein ATOX1-like [Apis mellifera]
gi|571537384	46.75	4	1	1	50262	C-terminal-binding protein isoform X2 [Apis mellifera]
gi|571537387	46.75	4	1	1	50262	C-terminal-binding protein isoform X3 [Apis mellifera]
gi|571537391	46.75	4	1	1	50262	C-terminal-binding protein isoform X4 [Apis mellifera]
gi|571537395	46.75	4	1	1	50175	C-terminal-binding protein isoform X5 [Apis mellifera]
gi|571537398	46.75	4	1	1	49713	C-terminal-binding protein isoform X6 [Apis mellifera]
gi|571537401	46.75	4	1	1	49626	C-terminal-binding protein isoform X7 [Apis mellifera]
gi|571537405	46.75	5	1	1	41287	C-terminal-binding protein isoform X8 [Apis mellifera]
gi|571537408	46.75	5	1	1	40737	C-terminal-binding protein isoform X9 [Apis mellifera]
gi|328776329	46.75	4	1	1	50262	C-terminal-binding protein isoformX1 [Apis mellifera]
gi|66549806	39.33	6	1	1	28279	CUE domain-containing protein 1 [Apis mellifera]
gi|571573580	101.67	6	5	5	128092	cullin-associated NEDD8-dissociated protein 1-like isoform X2 [Apis mellifera]
gi|66548257	101.67	6	5	5	138770	cullin-associated NEDD8-dissociated protein 1-like isoformX1 [Apis mellifera]
gi|328792585	96.96	20	5	4	46539	cyclin-dependent kinase 10 [Apis mellifera]
gi|571562181	85.32	18	3	2	34112	cyclin-dependent kinase 5 isoform X1 [Apis mellifera]
gi|328784654	99.2	5	3	3	128543	cyclin-G-associated kinase-like [Apis mellifera]
gi|328778851	47.88	7	1	1	31240	cyclin-related protein FAM58A-like isoform 1 [Apis mellifera]
gi|66525165	115.5	22	5	5	29223	cylicin-2-like [Apis mellifera]
gi|571567945	68.78	6	2	2	46997	cysteine desulfurase mitochondrial-like isoform X1 [Apis mellifera]
gi|571567948	68.78	7	2	2	40165	cysteine desulfurase mitochondrial-like isoform X2 [Apis mellifera]
gi|328779544	68.78	6	2	2	49965	cysteine desulfurase mitochondrial-like isoform X3 [Apis mellifera]
gi|571575329	49.14	7	1	1	25357	cysteine string protein [Apis mellifera]
gi|571526934	35.66	4	1	1	43982	cysteine sulfinic acid decarboxylase-like isoform X2 [Apis mellifera]
gi|66508242	35.66	3	1	1	56564	cysteine sulfinic acid decarboxylase-like isoform X3 [Apis mellifera]
gi|571579428	48.09	14	1	1	13381	cytidine deaminase-like [Apis mellifera]
gi|110764733	48.09	11	1	1	16191	cytidine deaminase-like isoform X1 [Apis mellifera]
gi|571561398	48.09	14	1	1	13390	cytidine deaminase-like isoform X2 [Apis mellifera]
gi|571561402	48.09	14	1	1	13302	cytidine deaminase-like isoform X3 [Apis mellifera]
gi|110759577	88.49	43	2	2	14496	cytochrome b5-like isoform 1 [Apis mellifera]
gi|328781214	88.49	43	2	2	14496	cytochrome b5-like isoform 2 [Apis mellifera]
gi|571503469	91.53	35	2	2	15593	cytochrome b5-like isoform X1 [Apis mellifera]
gi|48138794	91.53	35	2	2	15783	cytochrome b5-like isoform X2 [Apis mellifera]
gi|571572998	180.98	32	14	14	54980	cytochrome b-c1 complex subunit 2 mitochondrial-like [Apis mellifera]
gi|328782037	138.51	48	7	7	13508	cytochrome b-c1 complex subunit 7-like [Apis mellifera]
gi|328791559	78.05	43	2	2	6922	cytochrome b-c1 complex subunit 9-like isoform X1 [Apis mellifera]
gi|571505921	78.05	43	2	2	6922	cytochrome b-c1 complex subunit 9-like isoform X2 [Apis mellifera]
gi|571532377	132.92	45	9	9	29811	cytochrome b-c1 complex subunit Rieske mitochondrial [Apis mellifera]
gi|571578195	128.58	37	6	6	19123	cytochrome c oxidase subunit 4 isoform 1 mitochondrial isoform X1 [Apis mellifera]
gi|48095960	123.51	62	7	7	17620	cytochrome c oxidase subunit 5A mitochondrial [Apis mellifera]
gi|66534766	134.22	54	4	4	13939	cytochrome c oxidase subunit 5B mitochondrial [Apis mellifera]
gi|571579767	134.22	75	4	4	9945	cytochrome c oxidase subunit 5B mitochondrial-like partial [Apis mellifera]
gi|110755333	102.46	46	5	5	13389	cytochrome c oxidase subunit 6A1 mitochondrial [Apis mellifera]
gi|571532244	27.34	9	1	1	8756	cytochrome c oxidase subunit 6C isoform X1 [Apis mellifera]
gi|571532248	27.34	9	1	1	8756	cytochrome c oxidase subunit 6C isoform X2 [Apis mellifera]
gi|571532252	27.34	9	1	1	8756	cytochrome c oxidase subunit 6C isoform X3 [Apis mellifera]
gi|571532256	27.34	9	1	1	8756	cytochrome c oxidase subunit 6C isoform X4 [Apis mellifera]
gi|571532260	27.34	9	1	1	8756	cytochrome c oxidase subunit 6C isoform X5 [Apis mellifera]
gi|571551765	128.61	24	8	8	34945	cytochrome c1 heme protein mitochondrial isoform X1 [Apis mellifera]
gi|571551769	128.61	25	8	8	34817	cytochrome c1 heme protein mitochondrial isoform X2 [Apis mellifera]
gi|571551773	128.61	27	8	8	31614	cytochrome c1 heme protein mitochondrial isoform X3 [Apis mellifera]
gi|571551777	128.61	27	8	8	31614	cytochrome c1 heme protein mitochondrial isoform X4 [Apis mellifera]
gi|66518223	128.61	24	8	8	34945	cytochrome c1 heme protein mitochondrial isoform X5 [Apis mellifera]
gi|48098073	60.68	4	2	2	60952	cytochrome P450 9e2 [Apis mellifera]
gi|328788756	139.59	49	9	9	21137	cytoglobin-1-like isoform X1 [Apis mellifera]
gi|571568855	139.59	49	9	9	21137	cytoglobin-1-like isoform X2 [Apis mellifera]
gi|571568858	139.59	49	9	9	21137	cytoglobin-1-like isoform X3 [Apis mellifera]
gi|571568863	139.59	49	9	9	21137	cytoglobin-1-like isoform X4 [Apis mellifera]
gi|571568866	139.59	49	9	9	21137	cytoglobin-1-like isoform X5 [Apis mellifera]
gi|571568869	139.59	49	9	9	21137	cytoglobin-1-like isoform X6 [Apis mellifera]
gi|66550870	57.41	2	1	1	98814	cytoplasmic aconitate hydratase-like isoform 1 [Apis mellifera]
gi|571576661	50.95	2	1	1	74460	cytoplasmic dynein 1 intermediate chain isoform X27 [Apis mellifera]
gi|571576665	50.95	2	1	1	73383	cytoplasmic dynein 1 intermediate chain isoform X29 [Apis mellifera]
gi|66532731	47.71	4	1	1	34154	cytoplasmic phosphatidylinositol transfer protein 1 [Apis mellifera]
gi|66535742	122.92	21	7	7	54252	cytosolic non-specific dipeptidase-like isoform 1 [Apis mellifera]
gi|571573882	20.45	1	1	1	72318	cytosolic purine 5'-nucleotidase-like isoform X1 [Apis mellifera]
gi|571573884	20.45	1	1	1	71379	cytosolic purine 5'-nucleotidase-like isoform X2 [Apis mellifera]
gi|571573886	20.45	2	1	1	65548	cytosolic purine 5'-nucleotidase-like isoform X3 [Apis mellifera]
gi|571573888	20.45	2	1	1	65548	cytosolic purine 5'-nucleotidase-like isoform X4 [Apis mellifera]
gi|571573890	20.45	2	1	1	65548	cytosolic purine 5'-nucleotidase-like isoform X5 [Apis mellifera]
gi|571573892	20.45	2	1	1	65548	cytosolic purine 5'-nucleotidase-like isoform X6 [Apis mellifera]
gi|571573894	20.45	2	1	1	60407	cytosolic purine 5'-nucleotidase-like isoform X7 [Apis mellifera]
gi|110749017	59.95	13	2	2	28705	dehydrogenase/reductase SDR family member 11-like [Apis mellifera]
gi|571579593	50.79	6	1	1	26332	dehydrogenase/reductase SDR family member 11-like isoform X1 [Apis mellifera]
gi|66555143	50.79	6	1	1	26332	dehydrogenase/reductase SDR family member 11-like isoform X2 [Apis mellifera]
gi|571559139	221.51	41	30	30	63522	delta-1-pyrroline-5-carboxylate dehydrogenase mitochondrial-like isoform X1 [Apis mellifera]
gi|571506816	118.94	9	5	5	83807	delta-1-pyrroline-5-carboxylate synthase-like isoform X1 [Apis mellifera]
gi|571506819	118.94	10	5	5	79235	delta-1-pyrroline-5-carboxylate synthase-like isoform X2 [Apis mellifera]
gi|328791738	118.94	9	5	5	85034	delta-1-pyrroline-5-carboxylate synthase-like isoform X3 [Apis mellifera]
gi|571507629	131.23	10	5	5	101064	diacylglycerol kinase 1 isoform X1 [Apis mellifera]
gi|571507632	131.23	10	5	5	100904	diacylglycerol kinase 1 isoform X2 [Apis mellifera]
gi|571507635	131.23	10	5	5	100776	diacylglycerol kinase 1 isoform X3 [Apis mellifera]
gi|328792207	131.23	10	5	5	101192	diacylglycerol kinase 1 isoform X4 [Apis mellifera]
gi|571578335	45.29	1	1	1	155395	diacylglycerol kinase eta-like [Apis mellifera]
gi|571523830	190.45	26	16	16	103628	diacylglycerol kinase theta-like isoform X10 [Apis mellifera]
gi|571523799	199.73	25	16	16	109813	diacylglycerol kinase theta-like isoform X3 [Apis mellifera]
gi|571523803	199.73	25	16	16	109549	diacylglycerol kinase theta-like isoform X4 [Apis mellifera]
gi|571523807	199.73	25	16	16	109512	diacylglycerol kinase theta-like isoform X5 [Apis mellifera]
gi|571523811	199.73	25	16	16	109175	diacylglycerol kinase theta-like isoform X6 [Apis mellifera]
gi|571523818	199.73	26	16	16	104304	diacylglycerol kinase theta-like isoform X7 [Apis mellifera]
gi|571523822	199.73	26	16	16	104267	diacylglycerol kinase theta-like isoform X8 [Apis mellifera]
gi|571523826	190.45	26	16	16	103930	diacylglycerol kinase theta-like isoform X9 [Apis mellifera]
gi|328782508	199.73	26	16	16	104568	diacylglycerol kinase theta-like isoformX2 [Apis mellifera]
gi|571502187	68.1	7	2	1	55095	dihydrolipoyl dehydrogenase mitochondrial-like [Apis mellifera]
gi|66526646	196.86	45	14	13	54525	dihydrolipoyl dehydrogenase mitochondrial-like isoform 1 [Apis mellifera]
gi|571562115	94.2	25	4	4	29189	dihydrolipoyllysine-residue acetyltransferase component of pyruvate dehydrogenase complex mitochondrial-like partial [Apis mellifera]
gi|328791498	131.26	19	8	8	66915	dihydrolipoyllysine-residue acetyltransferase component of pyruvate dehydrogenase complex mitochondrial-like [Apis mellifera]
gi|571530366	146.55	23	9	9	46695	dihydrolipoyllysine-residue succinyltransferase component of 2-oxoglutarate dehydrogenase complex mitochondrial-like isoform X1 [Apis mellifera]
gi|328788384	146.55	19	9	9	55648	dihydrolipoyllysine-residue succinyltransferase component of 2-oxoglutarate dehydrogenase complex mitochondrial-like isoform X2 [Apis mellifera]
gi|571574191	118.79	41	5	5	22491	dihydropteridine reductase isoform X1 [Apis mellifera]
gi|66547760	118.79	36	5	5	25694	dihydropteridine reductase isoform X2 [Apis mellifera]
gi|571512924	185.09	62	15	15	27788	dihydropyrimidinase 2-like [Apis mellifera]
gi|571512916	181.65	58	15	1	35732	dihydropyrimidinase-like isoform X1 [Apis mellifera]
gi|571512920	183.68	61	16	2	35769	dihydropyrimidinase-like isoform X2 [Apis mellifera]
gi|328777707	119.79	9	5	5	99701	dipeptidyl aminopeptidase-like protein 6-like isoform X2 [Apis mellifera]
gi|66509442	75.45	7	4	4	90195	dipeptidyl peptidase 3-like isoform 1 [Apis mellifera]
gi|571564172	189.19	22	15	15	120153	disks large 1 tumor suppressor protein-like isoform X1 [Apis mellifera]
gi|571555693	198.74	17	25	25	218674	disks large homolog 5-like isoform X1 [Apis mellifera]
gi|571555697	198.74	18	25	25	210897	disks large homolog 5-like isoform X2 [Apis mellifera]
gi|571555701	198.74	18	25	25	207885	disks large homolog 5-like isoform X3 [Apis mellifera]
gi|571555704	198.74	20	25	25	189117	disks large homolog 5-like isoform X4 [Apis mellifera]
gi|571555708	198.74	23	25	25	167210	disks large homolog 5-like isoform X5 [Apis mellifera]
gi|328789808	198.74	17	25	25	218674	disks large homolog 5-like isoform X6 [Apis mellifera]
gi|571575755	64.63	14	2	2	43630	DNA fragmentation factor subunit beta-like [Apis mellifera]
gi|571524325	157.94	29	8	8	44869	dnaJ homolog subfamily A member 1 [Apis mellifera]
gi|571547079	76.66	10	2	2	39663	dnaJ homolog subfamily B member 11-like [Apis mellifera]
gi|571527600	96.55	14	3	3	39109	dnaJ protein homolog 1-like [Apis mellifera]
gi|328784835	74.91	8	2	2	48406	dolichyl-diphosphooligosaccharide--protein glycosyltransferase 48 kDa subunit-like isoform 1 [Apis mellifera]
gi|571554160	29.2	3	1	1	24816	dopamine N-acetyltransferase isoform X2 [Apis mellifera]
gi|571554164	29.2	3	1	1	24816	dopamine N-acetyltransferase isoform X3 [Apis mellifera]
gi|66517577	29.2	3	1	1	29848	dopamine N-acetyltransferase isoformX1 [Apis mellifera]
gi|571550208	78.24	23	4	4	27984	dopamine N-acetyltransferase-like isoformX1 [Apis mellifera]
gi|571503163	90.35	7	2	2	45509	dual specificity mitogen-activated protein kinase kinase dSOR1 [Apis mellifera]
gi|110759426	28.5	10	1	1	21180	dynactin subunit 3 [Apis mellifera]
gi|571520426	242.74	44	35	1	94961	dynamin isoform X12 [Apis mellifera]
gi|571520396	252.53	47	36	1	99827	dynamin isoform X3 [Apis mellifera]
gi|571520402	252.53	47	36	1	99509	dynamin isoform X5 [Apis mellifera]
gi|571520405	252.53	47	36	1	99031	dynamin isoform X6 [Apis mellifera]
gi|571520412	249.18	47	36	1	98069	dynamin isoform X8 [Apis mellifera]
gi|328789099	252.53	47	36	1	100306	dynamin isoformX1 [Apis mellifera]
gi|571506173	146.42	16	8	8	83029	dynamin related protein 1 [Apis mellifera]
gi|571506985	96.98	2	4	4	511314	dynein heavy chain cytoplasmic partial [Apis mellifera]
gi|328783818	109.47	45	4	4	10358	dynein light chain 2 cytoplasmic [Apis mellifera]
gi|110764754	42.2	12	1	1	10802	dynein light chain roadblock-type 2 [Apis mellifera]
gi|571554464	73.45	1	2	2	316397	E3 SUMO-protein ligase RanBP2 isoform X1 [Apis mellifera]
gi|571554467	73.45	1	2	2	315155	E3 SUMO-protein ligase RanBP2 isoform X2 [Apis mellifera]
gi|571532232	173.69	19	10	10	106037	EH domain-containing protein 3 [Apis mellifera]
gi|571507912	193.16	42	15	2	40661	ELAV-like protein 2-like isoform X12 [Apis mellifera]
gi|571507915	193.16	42	15	2	40574	ELAV-like protein 2-like isoform X13 [Apis mellifera]
gi|571507925	189.93	40	14	1	39271	ELAV-like protein 2-like isoform X16 [Apis mellifera]
gi|571507929	189.93	40	14	1	39184	ELAV-like protein 2-like isoform X17 [Apis mellifera]
gi|571507933	189.93	41	14	1	38156	ELAV-like protein 2-like isoform X18 [Apis mellifera]
gi|571507936	189.93	42	14	1	37857	ELAV-like protein 2-like isoform X19 [Apis mellifera]
gi|571507939	189.93	42	14	1	37770	ELAV-like protein 2-like isoform X20 [Apis mellifera]
gi|571507943	189.93	43	14	1	36743	ELAV-like protein 2-like isoform X21 [Apis mellifera]
gi|66526470	88.03	22	4	4	35379	electron transfer flavoprotein subunit alpha mitochondrial-like isoform 1 [Apis mellifera]
gi|571577798	30.37	1	1	1	60800	electron transfer flavoprotein-ubiquinone oxidoreductase mitochondrial isoform X2 [Apis mellifera]
gi|66540209	30.37	1	1	1	67033	electron transfer flavoprotein-ubiquinone oxidoreductase mitochondrial isoformX1 [Apis mellifera]
gi|571530983	197.71	41	14	6	50338	elongation factor 1-alpha isoform X1 [Apis mellifera]
gi|571530989	197.71	41	14	6	50338	elongation factor 1-alpha isoform X2 [Apis mellifera]
gi|571530993	197.71	41	14	6	50338	elongation factor 1-alpha isoform X3 [Apis mellifera]
gi|571530997	197.71	41	14	6	50338	elongation factor 1-alpha isoform X4 [Apis mellifera]
gi|571531001	197.71	41	14	6	50338	elongation factor 1-alpha isoform X5 [Apis mellifera]
gi|66565249	80.43	18	2	2	24615	elongation factor 1-beta' [Apis mellifera]
gi|571561871	191.24	34	13	13	48986	elongation factor 1-gamma-like [Apis mellifera]
gi|66518853	170.66	34	11	11	52421	elongation factor Tu mitochondrial-like isoform 1 [Apis mellifera]
gi|571500331	154.81	26	10	10	50107	endophilin-A isoform X1 [Apis mellifera]
gi|571500369	154.81	28	10	10	46457	endophilin-A isoform X10 [Apis mellifera]
gi|571500372	154.81	28	10	10	46809	endophilin-A isoform X11 [Apis mellifera]
gi|571500375	154.81	28	10	10	46607	endophilin-A isoform X12 [Apis mellifera]
gi|571500380	154.81	29	10	10	45895	endophilin-A isoform X13 [Apis mellifera]
gi|571500386	154.81	30	10	10	44489	endophilin-A isoform X14 [Apis mellifera]
gi|571500390	154.81	30	10	10	44022	endophilin-A isoform X15 [Apis mellifera]
gi|571500335	170.35	33	12	12	49763	endophilin-A isoform X2 [Apis mellifera]
gi|571500338	154.81	27	10	10	49640	endophilin-A isoform X3 [Apis mellifera]
gi|571500342	154.81	27	10	10	49394	endophilin-A isoform X4 [Apis mellifera]
gi|571500345	170.35	33	12	12	49050	endophilin-A isoform X5 [Apis mellifera]
gi|571500349	154.81	28	10	10	47989	endophilin-A isoform X6 [Apis mellifera]
gi|571500353	154.81	28	10	10	47521	endophilin-A isoform X7 [Apis mellifera]
gi|571500359	154.81	28	10	10	47276	endophilin-A isoform X8 [Apis mellifera]
gi|571500363	154.81	28	10	10	46457	endophilin-A isoform X9 [Apis mellifera]
gi|571569001	66.14	11	2	2	38460	endophilin-B1 isoform X1 [Apis mellifera]
gi|571569005	66.14	11	2	2	37205	endophilin-B1 isoform X2 [Apis mellifera]
gi|571569009	66.14	12	2	2	35114	endophilin-B1 isoform X3 [Apis mellifera]
gi|571569013	66.14	13	2	2	33859	endophilin-B1 isoform X4 [Apis mellifera]
gi|571566909	52.92	3	1	1	47538	endoplasmic reticulum resident protein 44 isoform X1 [Apis mellifera]
gi|328777360	52.92	3	1	1	49356	endoplasmic reticulum resident protein 44 isoform X2 [Apis mellifera]
gi|110758921	157.07	17	11	9	92147	endoplasmin-like isoform 1 [Apis mellifera]
gi|571541144	32.55	5	1	1	15293	endothelial differentiation-related factor 1 homolog isoform X1 [Apis mellifera]
gi|66512104	32.55	5	1	1	16275	endothelial differentiation-related factor 1 homolog isoform X2 [Apis mellifera]
gi|328788967	83.1	19	3	3	31777	enoyl-CoA delta isomerase 1 mitochondrial-like [Apis mellifera]
gi|571513342	39.76	1	1	1	101204	epidermal growth factor receptor kinase substrate 8-like protein 1-like [Apis mellifera]
gi|571540760	125.88	9	8	8	121013	epidermal growth factor receptor pathway substrate clone 15 [Apis mellifera]
gi|571548900	33.65	7	1	1	33284	epimerase family protein SDR39U1-like [Apis mellifera]
gi|571509803	42.31	4	1	1	33803	ER membrane protein complex subunit 2-B-like isoform X1 [Apis mellifera]
gi|571509806	42.31	4	1	1	33803	ER membrane protein complex subunit 2-B-like isoform X2 [Apis mellifera]
gi|571509810	42.31	4	1	1	33803	ER membrane protein complex subunit 2-B-like isoform X3 [Apis mellifera]
gi|48102403	42.31	4	1	1	33803	ER membrane protein complex subunit 2-B-like isoform X4 [Apis mellifera]
gi|48099074	68.92	11	2	2	35462	ester hydrolase C11orf54 homolog [Apis mellifera]
gi|571569633	60.28	4	1	1	39982	ethanolamine-phosphate cytidylyltransferase-like isoform X1 [Apis mellifera]
gi|571569639	60.28	4	1	1	38306	ethanolamine-phosphate cytidylyltransferase-like isoform X2 [Apis mellifera]
gi|66543768	68.92	4	1	1	42060	ethanolamine-phosphate cytidylyltransferase-like isoform X3 [Apis mellifera]
gi|48136057	84.54	10	2	1	46223	eukaryotic initiation factor 4A-III-like isoform 1 [Apis mellifera]
gi|66551115	131.19	22	6	5	48156	eukaryotic initiation factor 4A-like isoformX2 [Apis mellifera]
gi|571543561	39.71	4	1	1	33977	eukaryotic translation initiation factor 2 subunit 1-like [Apis mellifera]
gi|571577740	41.44	4	1	1	37267	eukaryotic translation initiation factor 2 subunit 2-like isoform X1 [Apis mellifera]
gi|571577742	41.44	4	1	1	36346	eukaryotic translation initiation factor 2 subunit 2-like isoform X2 [Apis mellifera]
gi|571577744	41.44	4	1	1	36054	eukaryotic translation initiation factor 2 subunit 2-like isoform X3 [Apis mellifera]
gi|328790880	45.54	2	1	1	129903	eukaryotic translation initiation factor 3 subunit A [Apis mellifera]
gi|66548942	61.6	4	2	2	81550	eukaryotic translation initiation factor 3 subunit B isoform 1 [Apis mellifera]
gi|571545068	42.26	3	1	1	104390	eukaryotic translation initiation factor 3 subunit C [Apis mellifera]
gi|571532679	43.68	6	1	1	44477	eukaryotic translation initiation factor 3 subunit M [Apis mellifera]
gi|571565430	53.12	10	1	1	28622	eukaryotic translation initiation factor 4H-like isoform X1 [Apis mellifera]
gi|48103761	53.12	10	1	1	29897	eukaryotic translation initiation factor 4H-like isoform X2 [Apis mellifera]
gi|110767655	63.14	24	2	2	17592	eukaryotic translation initiation factor 5A-like [Apis mellifera]
gi|571560836	113.88	11	4	4	57982	excitatory amino acid transporter 1-like isoform X1 [Apis mellifera]
gi|571560840	113.88	12	4	4	55807	excitatory amino acid transporter 1-like isoform X2 [Apis mellifera]
gi|571560844	113.88	12	4	4	54675	excitatory amino acid transporter 1-like isoform X3 [Apis mellifera]
gi|571560848	113.88	12	4	4	54675	excitatory amino acid transporter 1-like isoform X4 [Apis mellifera]
gi|571513382	105.2	8	4	4	59152	excitatory amino acid transporter 2 isoform X1 [Apis mellifera]
gi|571574442	41.61	1	1	1	126204	exportin-7 isoform X1 [Apis mellifera]
gi|328783491	41.61	1	1	1	125354	exportin-7 isoform X3 [Apis mellifera]
gi|571529541	97.11	5	2	2	90979	extended synaptotagmin-1 isoform X1 [Apis mellifera]
gi|571529545	97.11	5	2	2	90594	extended synaptotagmin-1 isoform X2 [Apis mellifera]
gi|571564503	44.13	3	1	1	46183	facilitated trehalose transporter Tret1-like [Apis mellifera]
gi|571527542	124.35	24	4	4	32859	F-actin-capping protein subunit alpha-like [Apis mellifera]
gi|66531704	57.5	7	1	1	30819	F-actin-capping protein subunit beta-like [Apis mellifera]
gi|66505984	238.44	63	30	30	44666	failed axon connections isoformX1 [Apis mellifera]
gi|571560348	87.57	8	2	2	50589	FAS-associated factor 2 [Apis mellifera]
gi|571547833	201.48	47	16	16	55127	fasciclin-1 isoform X1 [Apis mellifera]
gi|571551826	40.77	5	1	1	100535	fasciclin-2 isoform X1 [Apis mellifera]
gi|571551834	40.77	5	1	1	95998	fasciclin-2 isoform X3 [Apis mellifera]
gi|571551838	40.77	5	1	1	87301	fasciclin-2 isoform X4 [Apis mellifera]
gi|571513390	127.99	36	6	6	15035	fatty acid binding protein isoform X2 [Apis mellifera]
gi|571550343	106.75	3	4	4	264434	fatty acid synthase-like [Apis mellifera]
gi|571502282	54.99	14	2	2	23046	fatty acid-binding protein adipocyte-like [Apis mellifera]
gi|571530735	61.31	4	1	1	58377	fatty-acid amide hydrolase 2-like [Apis mellifera]
gi|571510578	70.63	8	3	3	45540	ferrochelatase mitochondrial isoform X1 [Apis mellifera]
gi|571510581	70.63	9	3	3	41572	ferrochelatase mitochondrial isoform X2 [Apis mellifera]
gi|571510585	70.63	9	3	3	38935	ferrochelatase mitochondrial isoform X3 [Apis mellifera]
gi|571507129	28.28	3	1	1	26529	fibroblast growth factor 1-like isoform X1 [Apis mellifera]
gi|571507133	28.28	3	1	1	26529	fibroblast growth factor 1-like isoform X2 [Apis mellifera]
gi|571541208	149.8	24	8	8	47240	flotillin-1 isoform X3 [Apis mellifera]
gi|571502568	169.22	36	12	12	46133	flotillin-2 isoform X1 [Apis mellifera]
gi|571502572	169.22	38	12	12	44058	flotillin-2 isoform X2 [Apis mellifera]
gi|571575189	49.86	3	1	1	73641	fragile X mental retardation syndrome-related protein 1 isoform X3 [Apis mellifera]
gi|571575193	49.86	3	1	1	69878	fragile X mental retardation syndrome-related protein 1 isoform X4 [Apis mellifera]
gi|571575195	49.86	3	1	1	68570	fragile X mental retardation syndrome-related protein 1 isoform X5 [Apis mellifera]
gi|571575198	49.86	3	1	1	64807	fragile X mental retardation syndrome-related protein 1 isoform X6 [Apis mellifera]
gi|328783508	49.86	3	1	1	67059	fragile X mental retardation syndrome-related protein 1 isoformX1 [Apis mellifera]
gi|571575191	49.86	3	1	1	70822	fragile X mental retardation syndrome-related protein 1 isoformX2 [Apis mellifera]
gi|571503655	43.93	8	1	1	16824	frequenin-1-like isoform X1 [Apis mellifera]
gi|571503659	43.93	8	1	1	16824	frequenin-1-like isoform X2 [Apis mellifera]
gi|66499717	43.93	8	1	1	16824	frequenin-1-like isoform X3 [Apis mellifera]
gi|571502064	232.95	79	24	24	39600	fructose-bisphosphate aldolase-like isoform X1 [Apis mellifera]
gi|110748949	232.95	79	24	24	39600	fructose-bisphosphate aldolase-like isoform X2 [Apis mellifera]
gi|571555517	165.84	28	9	9	48338	fumarate hydratase mitochondrial-like [Apis mellifera]
gi|328779079	110.99	17	4	4	38134	fumarylacetoacetate hydrolase domain-containing protein 2A-like isoform X3 [Apis mellifera]
gi|66525858	110.99	17	4	4	36722	fumarylacetoacetate hydrolase domain-containing protein 2A-like isoformX2 [Apis mellifera]
gi|571552254	66.44	16	2	2	20886	FUN14 domain-containing protein 1-like isoform X3 [Apis mellifera]
gi|571552263	66.44	18	2	2	17871	FUN14 domain-containing protein 1-like isoform X4 [Apis mellifera]
gi|571552267	66.44	19	2	2	16285	FUN14 domain-containing protein 1-like isoform X5 [Apis mellifera]
gi|571552271	66.44	20	2	2	15421	FUN14 domain-containing protein 1-like isoform X6 [Apis mellifera]
gi|328781627	66.44	14	2	2	22472	FUN14 domain-containing protein 1-like isoformX1 [Apis mellifera]
gi|328781625	66.44	16	2	2	20022	FUN14 domain-containing protein 1-like isoformX2 [Apis mellifera]
gi|571547090	173.56	25	13	13	79790	G protein-coupled receptor kinase 1 [Apis mellifera]
gi|571509344	101.4	9	5	5	69357	GABA neurotransmitter transporter-1A isoform X1 [Apis mellifera]
gi|571509348	101.4	9	5	5	69357	GABA neurotransmitter transporter-1A isoform X2 [Apis mellifera]
gi|571509351	101.4	9	5	5	69357	GABA neurotransmitter transporter-1A isoform X3 [Apis mellifera]
gi|571532286	58.27	4	2	2	67810	GABA neurotransmitter transporter-1B isoform X1 [Apis mellifera]
gi|571549099	20.92	1	1	1	57665	gamma-1-syntrophin-like isoform X1 [Apis mellifera]
gi|571549102	20.92	1	1	1	57537	gamma-1-syntrophin-like isoform X2 [Apis mellifera]
gi|571539527	59.18	5	2	2	58891	gamma-aminobutyric acid receptor subunit beta isoform X1 [Apis mellifera]
gi|571539567	59.18	6	2	2	53586	gamma-aminobutyric acid receptor subunit beta isoform X10 [Apis mellifera]
gi|571539570	59.18	6	2	2	53557	gamma-aminobutyric acid receptor subunit beta isoform X11 [Apis mellifera]
gi|571539574	59.18	6	2	2	53643	gamma-aminobutyric acid receptor subunit beta isoform X12 [Apis mellifera]
gi|571539578	59.18	6	2	2	53457	gamma-aminobutyric acid receptor subunit beta isoform X13 [Apis mellifera]
gi|571539581	59.18	6	2	2	53543	gamma-aminobutyric acid receptor subunit beta isoform X14 [Apis mellifera]
gi|571539510	59.18	5	2	2	59676	gamma-aminobutyric acid receptor subunit beta isoform X2 [Apis mellifera]
gi|571539513	59.18	5	2	2	59647	gamma-aminobutyric acid receptor subunit beta isoform X3 [Apis mellifera]
gi|571539517	59.18	5	2	2	58920	gamma-aminobutyric acid receptor subunit beta isoform X4 [Apis mellifera]
gi|571539551	59.18	5	2	2	58791	gamma-aminobutyric acid receptor subunit beta isoform X5 [Apis mellifera]
gi|571539554	59.18	6	2	2	54342	gamma-aminobutyric acid receptor subunit beta isoform X6 [Apis mellifera]
gi|571539557	59.18	6	2	2	54313	gamma-aminobutyric acid receptor subunit beta isoform X7 [Apis mellifera]
gi|571539560	59.18	6	2	2	54428	gamma-aminobutyric acid receptor subunit beta isoform X8 [Apis mellifera]
gi|571539564	59.18	6	2	2	54399	gamma-aminobutyric acid receptor subunit beta isoform X9 [Apis mellifera]
gi|571538660	56.2	1	1	1	142234	gamma-aminobutyric acid type B receptor subunit 2 isoform X1 [Apis mellifera]
gi|571556748	67.93	5	2	2	36756	geranylgeranyl pyrophosphate synthase-like isoform X1 [Apis mellifera]
gi|571556745	67.93	5	2	2	37316	geranylgeranyl pyrophosphate synthase-like isoform X2 [Apis mellifera]
gi|571556752	67.93	5	2	2	36716	geranylgeranyl pyrophosphate synthase-like isoform X3 [Apis mellifera]
gi|571555576	22.85	1	1	1	60252	geranylgeranyl transferase type-2 subunit alpha-like [Apis mellifera]
gi|66499293	202.55	39	16	16	62968	glucose-6-phosphate isomerase-like [Apis mellifera]
gi|328789473	57.09	4	1	1	59829	glucosidase 2 subunit beta-like [Apis mellifera]
gi|571574918	37.43	3	1	1	55757	glutamate decarboxylase 1 [Apis mellifera]
gi|571567574	118.09	20	7	7	57867	glutamate decarboxylase-like isoform X2 [Apis mellifera]
gi|328779619	118.09	19	7	7	61362	glutamate decarboxylase-like isoformX1 [Apis mellifera]
gi|66523390	220.08	58	28	28	61643	glutamate dehydrogenase mitochondrial isoformX1 [Apis mellifera]
gi|571539590	169.18	17	11	11	115400	glutamate receptor 1-like isoform X1 [Apis mellifera]
gi|571539593	169.18	17	11	11	113565	glutamate receptor 1-like isoform X2 [Apis mellifera]
gi|571550594	116.95	14	7	7	86350	glutaminase kidney isoform mitochondrial isoform X2 [Apis mellifera]
gi|571550598	116.95	17	7	7	72294	glutaminase kidney isoform mitochondrial isoform X3 [Apis mellifera]
gi|571550602	72.69	6	3	3	71184	glutaminase kidney isoform mitochondrial isoform X4 [Apis mellifera]
gi|571550606	116.95	17	7	7	70720	glutaminase kidney isoform mitochondrial isoform X5 [Apis mellifera]
gi|571550590	116.95	14	7	7	87157	glutaminase kidney isoform mitochondrial isoformX1 [Apis mellifera]
gi|571576925	42.12	3	1	1	105525	glutamyl aminopeptidase-like [Apis mellifera]
gi|571573797	76.92	15	3	2	25352	glutaredoxin 3 [Apis mellifera]
gi|110764555	54.22	17	1	1	10942	glutaredoxin-C4 isoform 1 [Apis mellifera]
gi|328786065	54.22	17	1	1	10942	glutaredoxin-C4 isoform 2 [Apis mellifera]
gi|328786067	54.22	16	1	1	11991	glutaredoxin-C4 isoform 3 [Apis mellifera]
gi|571561914	72.06	24	2	2	14978	glutaredoxin-related protein 5 mitochondrial isoform X1 [Apis mellifera]
gi|571561918	72.06	27	2	2	13217	glutaredoxin-related protein 5 mitochondrial isoform X2 [Apis mellifera]
gi|571561922	72.06	31	2	2	11424	glutaredoxin-related protein 5 mitochondrial isoform X3 [Apis mellifera]
gi|66519264	72.06	24	2	2	14978	glutaredoxin-related protein 5 mitochondrial isoform X4 [Apis mellifera]
gi|571506123	100.87	18	4	4	21785	glutathione peroxidase-like 1 isoform X1 [Apis mellifera]
gi|571577935	52.02	15	2	2	20165	glutathione S-transferase omega-1 [Apis mellifera]
gi|571577567	123.27	31	6	6	23762	glutathione S-transferase S1 isoform X1 [Apis mellifera]
gi|571577571	180.22	42	10	10	18482	glutathione S-transferase-like partial [Apis mellifera]
gi|48142692	226.69	65	23	23	35883	glyceraldehyde-3-phosphate dehydrogenase 2 isoform 1 [Apis mellifera]
gi|571544992	184.88	34	14	14	80366	glycerol-3-phosphate dehydrogenase mitochondrial-like isoform X1 [Apis mellifera]
gi|571547498	21.02	4	1	1	39699	glycerol-3-phosphate dehydrogenase [NAD(+)] cytoplasmic-like isoform X1 [Apis mellifera]
gi|571499584	46.85	16	1	1	8548	glycine cleavage system H protein mitochondrial-like [Apis mellifera]
gi|571561698	56.51	6	1	1	38360	glycine-rich cell wall structural protein 1.8-like isoform X1 [Apis mellifera]
gi|571556323	70.91	12	2	2	37772	glycine-rich cell wall structural protein 1.8-like isoform X10 [Apis mellifera]
gi|66516797	70.91	11	2	2	43121	glycine-rich cell wall structural protein 1.8-like isoform X11 [Apis mellifera]
gi|571561705	56.51	6	1	1	37094	glycine-rich cell wall structural protein 1.8-like isoform X2 [Apis mellifera]
gi|571561709	56.51	6	1	1	36691	glycine-rich cell wall structural protein 1.8-like isoform X3 [Apis mellifera]
gi|571561713	56.51	7	1	1	33644	glycine-rich cell wall structural protein 1.8-like isoform X4 [Apis mellifera]
gi|571561717	56.51	7	1	1	33543	glycine-rich cell wall structural protein 1.8-like isoform X5 [Apis mellifera]
gi|571561721	56.51	7	1	1	32378	glycine-rich cell wall structural protein 1.8-like isoform X6 [Apis mellifera]
gi|571561725	56.51	7	1	1	31975	glycine-rich cell wall structural protein 1.8-like isoform X7 [Apis mellifera]
gi|328787142	56.51	6	1	1	38259	glycine-rich cell wall structural protein 1.8-like isoform X8 [Apis mellifera]
gi|571556320	70.91	12	2	2	38141	glycine-rich cell wall structural protein 1.8-like isoform X9 [Apis mellifera]
gi|66521713	83.8	8	3	3	84373	glycine--tRNA ligase [Apis mellifera]
gi|571563982	46.05	2	1	1	183101	glycogen debranching enzyme-like isoform X1 [Apis mellifera]
gi|571563985	46.05	2	1	1	179531	glycogen debranching enzyme-like isoform X2 [Apis mellifera]
gi|571563988	46.05	2	1	1	177483	glycogen debranching enzyme-like isoform X3 [Apis mellifera]
gi|571563990	46.05	2	1	1	177483	glycogen debranching enzyme-like isoform X4 [Apis mellifera]
gi|571549030	206.21	31	17	17	97329	glycogen phosphorylase [Apis mellifera]
gi|66517659	117.31	46	8	8	32128	glyoxalase domain-containing protein 4-like [Apis mellifera]
gi|66522082	67.52	7	2	2	78753	GMP synthase [glutamine-hydrolyzing] [Apis mellifera]
gi|571574200	40.69	5	1	1	27069	grpE protein homolog 1 mitochondrial [Apis mellifera]
gi|571536324	103.19	5	4	4	119249	GTPase activating Rap/RanGAP domain-like 3 isoform X1 [Apis mellifera]
gi|571536328	103.19	5	4	4	117778	GTPase activating Rap/RanGAP domain-like 3 isoform X2 [Apis mellifera]
gi|328792056	103.19	6	4	4	115144	GTPase activating Rap/RanGAP domain-like 3 isoform X3 [Apis mellifera]
gi|571562837	116.2	40	5	5	24644	GTP-binding nuclear protein Ran isoform X1 [Apis mellifera]
gi|48097366	116.2	40	5	5	24644	GTP-binding nuclear protein Ran isoform X2 [Apis mellifera]
gi|571550091	131.06	30	7	7	30567	GTP-binding protein Di-Ras2-like [Apis mellifera]
gi|328783784	84.66	23	3	3	21765	GTP-binding protein Di-Ras2-like isoform X1 [Apis mellifera]
gi|571544133	84.66	19	3	3	25750	GTP-binding protein Di-Ras2-like isoform X2 [Apis mellifera]
gi|571544137	84.66	19	3	3	25750	GTP-binding protein Di-Ras2-like isoform X3 [Apis mellifera]
gi|571544140	84.66	23	3	3	21765	GTP-binding protein Di-Ras2-like isoform X4 [Apis mellifera]
gi|48098905	49.95	10	1	1	20496	GTP-binding protein Rheb homolog [Apis mellifera]
gi|571575106	117.03	40	5	5	21830	GTP-binding protein SAR1b-like isoform X1 [Apis mellifera]
gi|571575108	117.03	40	5	5	21830	GTP-binding protein SAR1b-like isoform X2 [Apis mellifera]
gi|571575110	117.03	40	5	5	21830	GTP-binding protein SAR1b-like isoform X3 [Apis mellifera]
gi|571575112	117.03	40	5	5	21830	GTP-binding protein SAR1b-like isoform X4 [Apis mellifera]
gi|571575114	117.03	40	5	5	21830	GTP-binding protein SAR1b-like isoform X5 [Apis mellifera]
gi|66546729	66.32	9	3	1	40373	guanine nucleotide-binding protein G(i) subunit alpha-like [Apis mellifera]
gi|571571008	199.44	55	14	13	37370	guanine nucleotide-binding protein G(I)/G(S)/G(T) subunit beta-1-like isoform X2 [Apis mellifera]
gi|571571014	199.44	55	14	13	37370	guanine nucleotide-binding protein G(I)/G(S)/G(T) subunit beta-1-like isoform X3 [Apis mellifera]
gi|66523907	199.44	55	14	13	37370	guanine nucleotide-binding protein G(I)/G(S)/G(T) subunit beta-1-like isoformX1 [Apis mellifera]
gi|328793729	37.86	8	1	1	12683	guanine nucleotide-binding protein G(o) subunit alpha-like [Apis mellifera]
gi|571538991	150.8	27	8	1	41449	guanine nucleotide-binding protein G(q) subunit alpha-like isoform X5 [Apis mellifera]
gi|66512822	156.71	31	8	8	41640	guanine nucleotide-binding protein G(q) subunit alpha-like isoformX1 [Apis mellifera]
gi|48095594	129.4	25	8	8	44271	guanine nucleotide-binding protein G(s) subunit alpha-like isoform 1 [Apis mellifera]
gi|328777691	85.31	43	2	2	8463	guanine nucleotide-binding protein subunit gamma-e-like [Apis mellifera]
gi|571535113	45.4	3	1	1	64657	guanylate cyclase soluble beta 1 isoform X1 [Apis mellifera]
gi|571527711	104.01	28	5	5	24774	guanylate kinase-like isoform X1 [Apis mellifera]
gi|571527718	104.01	31	5	5	22155	guanylate kinase-like isoform X2 [Apis mellifera]
gi|328781717	104.01	29	5	5	23782	guanylate kinase-like isoform X3 [Apis mellifera]
gi|571547190	119.08	9	7	7	104940	HEAT repeat-containing protein 2 [Apis mellifera]
gi|66511337	21.31	1	1	1	79572	heat shock protein 75 kDa mitochondrial isoform 1 [Apis mellifera]
gi|328791482	81.97	17	2	2	21253	heat shock protein beta-1-like isoform X2 [Apis mellifera]
gi|328791484	81.97	17	2	2	20532	heat shock protein beta-1-like isoform X3 [Apis mellifera]
gi|110757651	81.97	14	2	2	25565	heat shock protein beta-1-like isoformX1 [Apis mellifera]
gi|571568040	113.55	15	4	4	49412	heterogeneous nuclear ribonucleoprotein 27C isoform X1 [Apis mellifera]
gi|571568043	113.55	15	4	4	49624	heterogeneous nuclear ribonucleoprotein 27C isoform X2 [Apis mellifera]
gi|571568046	113.55	16	4	4	47215	heterogeneous nuclear ribonucleoprotein 27C isoform X3 [Apis mellifera]
gi|571547469	148.74	32	11	11	39322	heterogeneous nuclear ribonucleoprotein A1 A2/B1 homolog isoform X1 [Apis mellifera]
gi|571547473	148.74	32	11	11	39322	heterogeneous nuclear ribonucleoprotein A1 A2/B1 homolog isoform X2 [Apis mellifera]
gi|571547484	148.74	34	11	11	38086	heterogeneous nuclear ribonucleoprotein A1 A2/B1 homolog isoform X3 [Apis mellifera]
gi|571547487	148.74	34	11	11	36938	heterogeneous nuclear ribonucleoprotein A1 A2/B1 homolog isoform X4 [Apis mellifera]
gi|571547491	148.74	34	11	11	36753	heterogeneous nuclear ribonucleoprotein A1 A2/B1 homolog isoform X5 [Apis mellifera]
gi|110767982	148.74	32	11	11	39136	heterogeneous nuclear ribonucleoprotein A1 A2/B1 homolog isoform X6 [Apis mellifera]
gi|571546054	50.31	5	1	1	44380	heterogeneous nuclear ribonucleoprotein H-like isoform X1 [Apis mellifera]
gi|571546058	50.31	5	1	1	44380	heterogeneous nuclear ribonucleoprotein H-like isoform X2 [Apis mellifera]
gi|571534149	104.48	11	4	4	62098	heterogeneous nuclear ribonucleoprotein M isoform X1 [Apis mellifera]
gi|571534152	104.48	11	4	4	62098	heterogeneous nuclear ribonucleoprotein M isoform X2 [Apis mellifera]
gi|571534155	104.48	11	4	4	61999	heterogeneous nuclear ribonucleoprotein M isoform X3 [Apis mellifera]
gi|571534158	104.48	12	4	4	59067	heterogeneous nuclear ribonucleoprotein M isoform X4 [Apis mellifera]
gi|571534161	104.48	12	4	4	59067	heterogeneous nuclear ribonucleoprotein M isoform X5 [Apis mellifera]
gi|571526307	147.43	18	10	9	74075	heterogeneous nuclear ribonucleoprotein R-like isoform X1 [Apis mellifera]
gi|571526340	147.43	18	10	9	73216	heterogeneous nuclear ribonucleoprotein R-like isoform X10 [Apis mellifera]
gi|571526344	147.43	19	10	9	70432	heterogeneous nuclear ribonucleoprotein R-like isoform X11 [Apis mellifera]
gi|571526348	147.43	19	10	9	70345	heterogeneous nuclear ribonucleoprotein R-like isoform X12 [Apis mellifera]
gi|571526352	147.43	19	10	9	70345	heterogeneous nuclear ribonucleoprotein R-like isoform X13 [Apis mellifera]
gi|571526355	147.43	19	10	9	70345	heterogeneous nuclear ribonucleoprotein R-like isoform X14 [Apis mellifera]
gi|571526358	147.43	20	10	9	69874	heterogeneous nuclear ribonucleoprotein R-like isoform X15 [Apis mellifera]
gi|571526361	147.43	21	10	9	64669	heterogeneous nuclear ribonucleoprotein R-like isoform X16 [Apis mellifera]
gi|571526365	147.43	21	10	9	64111	heterogeneous nuclear ribonucleoprotein R-like isoform X17 [Apis mellifera]
gi|571526311	147.43	18	10	9	74075	heterogeneous nuclear ribonucleoprotein R-like isoform X2 [Apis mellifera]
gi|571526314	147.43	18	10	9	74075	heterogeneous nuclear ribonucleoprotein R-like isoform X3 [Apis mellifera]
gi|571526318	147.43	18	10	9	74075	heterogeneous nuclear ribonucleoprotein R-like isoform X4 [Apis mellifera]
gi|571526322	147.43	18	10	9	74004	heterogeneous nuclear ribonucleoprotein R-like isoform X5 [Apis mellifera]
gi|571526325	147.43	18	10	9	73774	heterogeneous nuclear ribonucleoprotein R-like isoform X6 [Apis mellifera]
gi|571526329	147.43	18	10	9	73703	heterogeneous nuclear ribonucleoprotein R-like isoform X7 [Apis mellifera]
gi|571526333	147.43	18	10	9	73518	heterogeneous nuclear ribonucleoprotein R-like isoform X8 [Apis mellifera]
gi|571526337	147.43	18	10	9	73446	heterogeneous nuclear ribonucleoprotein R-like isoform X9 [Apis mellifera]
gi|66560294	39.2	5	1	1	31841	hexaprenyldihydroxybenzoate methyltransferase mitochondrial-like [Apis mellifera]
gi|571573218	74.51	6	2	2	53728	hexokinase type 2-like isoform X1 [Apis mellifera]
gi|571573220	74.51	7	2	2	51371	hexokinase type 2-like isoform X2 [Apis mellifera]
gi|571573222	74.51	7	2	2	50580	hexokinase type 2-like isoform X3 [Apis mellifera]
gi|571573224	74.51	7	2	2	50310	hexokinase type 2-like isoform X4 [Apis mellifera]
gi|571573226	74.51	7	2	2	50018	hexokinase type 2-like isoform X5 [Apis mellifera]
gi|571530959	34.15	3	1	1	42671	high mobility group protein DSP1 partial [Apis mellifera]
gi|110758135	111.25	8	3	3	64479	high-affinity choline transporter 1-like [Apis mellifera]
gi|571566632	131.89	40	4	4	17628	histidine triad nucleotide-binding protein 1-like [Apis mellifera]
gi|328788017	26.52	3	1	1	56124	histone deacetylase Rpd3 isoform 1 [Apis mellifera]
gi|328791749	116.23	23	4	4	23590	histone H1B-like [Apis mellifera]
gi|110764935	125.91	55	7	7	13349	histone H2A-like [Apis mellifera]
gi|328791683	125.91	55	7	7	13391	histone H2A-like isoform 1 [Apis mellifera]
gi|66506394	125.91	50	7	7	14289	histone H2A-like isoform 6 [Apis mellifera]
gi|328790313	102.28	33	5	5	13692	histone H2B-like [Apis mellifera]
gi|66565026	80.52	30	2	1	15328	histone H3.3-like isoform 2 [Apis mellifera]
gi|571571560	80.52	30	2	1	15328	histone H3.3-like isoform X1 [Apis mellifera]
gi|571571563	80.52	30	2	1	15328	histone H3.3-like isoform X2 [Apis mellifera]
gi|571506837	70.08	30	2	1	15388	histone H3-like [Apis mellifera]
gi|328791703	70.08	30	2	1	15388	histone H3-like isoform 1 [Apis mellifera]
gi|328789054	104.57	42	5	5	11381	histone H4-like [Apis mellifera]
gi|328791741	104.57	42	5	5	11381	histone H4-like isoform 1 [Apis mellifera]
gi|571577379	38.08	10	1	1	13338	HMG domain-containing protein 3-like [Apis mellifera]
gi|571511334	121.55	16	5	5	43054	homer protein homolog 2-like isoform X1 [Apis mellifera]
gi|328778117	121.55	15	5	5	46479	homer protein homolog 2-like isoform X2 [Apis mellifera]
gi|66509265	106.3	10	3	3	49825	hornerin [Apis mellifera]
gi|328792621	82.41	6	3	3	63925	hrp65 protein-like isoform X1 [Apis mellifera]
gi|571509569	82.41	6	3	3	64877	hrp65 protein-like isoform X2 [Apis mellifera]
gi|571509575	82.41	6	3	3	58344	hrp65 protein-like isoform X3 [Apis mellifera]
gi|571509578	82.41	6	3	3	58344	hrp65 protein-like isoform X4 [Apis mellifera]
gi|571509582	82.41	6	3	3	57753	hrp65 protein-like isoform X5 [Apis mellifera]
gi|571509585	82.41	6	3	3	57753	hrp65 protein-like isoform X6 [Apis mellifera]
gi|571509589	82.41	7	3	3	56800	hrp65 protein-like isoform X7 [Apis mellifera]
gi|571509593	82.41	7	3	3	56800	hrp65 protein-like isoform X8 [Apis mellifera]
gi|571535095	107.77	31	5	5	26285	hsc70-interacting protein 1-like [Apis mellifera]
gi|571534598	85.91	34	2	2	9978	hsc70-interacting protein-like isoform X1 [Apis mellifera]
gi|571534601	85.91	34	2	2	9978	hsc70-interacting protein-like isoform X2 [Apis mellifera]
gi|66554764	53.76	4	1	1	42752	hsp70-binding protein 1-like [Apis mellifera]
gi|571540206	99.44	10	4	4	60978	hydroxyacylglutathione hydrolase mitochondrial-like isoform X1 [Apis mellifera]
gi|571540213	99.44	18	4	4	34558	hydroxyacylglutathione hydrolase mitochondrial-like isoform X2 [Apis mellifera]
gi|571540217	99.44	22	4	4	29065	hydroxyacylglutathione hydrolase mitochondrial-like isoform X3 [Apis mellifera]
gi|571541861	99.08	15	4	4	43827	hydroxysteroid dehydrogenase-like protein 2-like isoform X1 [Apis mellifera]
gi|66530010	99.08	15	4	4	45273	hydroxysteroid dehydrogenase-like protein 2-like isoform X2 [Apis mellifera]
gi|571553669	138.03	10	7	7	106238	hypoxia up-regulated protein 1-like isoform X1 [Apis mellifera]
gi|328784616	138.03	10	7	7	107692	hypoxia up-regulated protein 1-like isoform X2 [Apis mellifera]
gi|571554856	67.17	10	2	2	41713	immunoglobulin-binding protein 1-like [Apis mellifera]
gi|571501059	44.67	4	1	1	57360	importin subunit alpha-3 [Apis mellifera]
gi|571567903	54.39	2	1	1	100830	importin subunit beta-1 isoform X1 [Apis mellifera]
gi|571567906	54.39	2	1	1	98709	importin subunit beta-1 isoform X2 [Apis mellifera]
gi|571548387	171.72	6	9	9	261009	inactivation no afterpotential D isoform X1 [Apis mellifera]
gi|571548391	171.72	6	9	9	261009	inactivation no afterpotential D isoform X2 [Apis mellifera]
gi|110757782	115.86	18	5	5	42080	innexin inx1-like [Apis mellifera]
gi|328792040	122.05	18	5	5	41573	innexin inx2 [Apis mellifera]
gi|571575934	84.04	16	4	4	44622	innexin inx3 [Apis mellifera]
gi|328777671	166.26	42	8	8	37661	inorganic pyrophosphatase-like [Apis mellifera]
gi|66508366	89.34	5	3	3	56650	inosine-5'-monophosphate dehydrogenase isoform 1 [Apis mellifera]
gi|571512488	281.49	27	59	59	317537	inositol 1 4 5-trisphosphate receptor isoform X4 [Apis mellifera]
gi|571512505	281.49	27	59	59	312780	inositol 1 4 5-trisphosphate receptor isoform X9 [Apis mellifera]
gi|66512887	47.73	11	2	2	29834	inositol monophosphatase 1-like [Apis mellifera]
gi|571558323	100.64	10	4	4	57638	inositol polyphosphate 1-phosphatase-like isoform X1 [Apis mellifera]
gi|571558326	100.64	12	4	4	48138	inositol polyphosphate 1-phosphatase-like isoform X2 [Apis mellifera]
gi|571558330	100.64	12	4	4	47764	inositol polyphosphate 1-phosphatase-like isoform X3 [Apis mellifera]
gi|571554955	144.07	26	10	10	50441	inositol-3-phosphate synthase 1-B isoform X2 [Apis mellifera]
gi|66546786	144.07	23	10	10	57214	inositol-3-phosphate synthase 1-B isoformX1 [Apis mellifera]
gi|571564919	207.83	50	19	19	54361	insulin-like growth factor-binding protein complex acid labile subunit-like isoform X1 [Apis mellifera]
gi|571564922	207.83	50	19	19	54361	insulin-like growth factor-binding protein complex acid labile subunit-like isoform X2 [Apis mellifera]
gi|571564926	207.83	50	19	19	54361	insulin-like growth factor-binding protein complex acid labile subunit-like isoform X3 [Apis mellifera]
gi|571564930	207.83	50	19	19	54361	insulin-like growth factor-binding protein complex acid labile subunit-like isoform X4 [Apis mellifera]
gi|571564936	207.83	50	19	19	54361	insulin-like growth factor-binding protein complex acid labile subunit-like isoform X5 [Apis mellifera]
gi|48097668	207.83	50	19	19	54361	insulin-like growth factor-binding protein complex acid labile subunit-like isoform X6 [Apis mellifera]
gi|571576555	22.95	7	1	1	36443	integral membrane protein 2C-like isoform X1 [Apis mellifera]
gi|571576557	22.95	7	1	1	36443	integral membrane protein 2C-like isoform X2 [Apis mellifera]
gi|571573940	68.34	10	2	2	43145	interleukin enhancer-binding factor 2 homolog isoform X1 [Apis mellifera]
gi|571573942	68.34	10	2	2	42493	interleukin enhancer-binding factor 2 homolog isoform X2 [Apis mellifera]
gi|571578061	166.08	9	10	10	193421	intersectin-1 [Apis mellifera]
gi|571511682	143.7	23	6	6	26469	IQ domain-containing protein E isoform X1 [Apis mellifera]
gi|571511696	143.7	25	6	6	23848	IQ domain-containing protein E isoform X3 [Apis mellifera]
gi|66551651	70.55	22	2	2	17850	iron-sulfur cluster assembly enzyme ISCU mitochondrial [Apis mellifera]
gi|571566693	67.18	20	3	3	22269	isochorismatase domain-containing protein 2 mitochondrial-like isoform X1 [Apis mellifera]
gi|571566697	67.18	20	3	3	22269	isochorismatase domain-containing protein 2 mitochondrial-like isoform X2 [Apis mellifera]
gi|66522232	67.18	20	3	3	22439	isochorismatase domain-containing protein 2 mitochondrial-like isoform X3 [Apis mellifera]
gi|66530240	155.13	37	8	8	40954	isocitrate dehydrogenase [NAD] subunit beta mitochondrial-like [Apis mellifera]
gi|48097748	164.57	40	10	10	42410	isocitrate dehydrogenase [NAD] subunit gamma 1 mitochondrial-like isoform 2 [Apis mellifera]
gi|328787101	132.94	26	10	10	53582	isocitrate dehydrogenase [NADP] cytoplasmic isoform 2 [Apis mellifera]
gi|328790731	159.51	63	9	1	18129	J domain-containing protein-like isoform 1 [Apis mellifera]
gi|48096074	169.74	57	11	3	19957	J domain-containing protein-like isoform 2 [Apis mellifera]
gi|571559721	20.69	1	1	1	103218	junctophilin-1-like isoform X3 [Apis mellifera]
gi|571574430	32.87	2	1	1	131886	KAT8 regulatory NSL complex subunit 3 isoform X1 [Apis mellifera]
gi|571574432	32.87	2	1	1	128631	KAT8 regulatory NSL complex subunit 3 isoform X2 [Apis mellifera]
gi|571511719	66.03	7	2	2	42542	KH domain-containing RNA-binding signal transduction-associated protein 3-like isoform X3 [Apis mellifera]
gi|571511728	66.03	7	2	2	41745	KH domain-containing RNA-binding signal transduction-associated protein 3-like isoform X4 [Apis mellifera]
gi|328780564	66.03	7	2	2	45314	KH domain-containing RNA-binding signal transduction-associated protein 3-like isoformX2 [Apis mellifera]
gi|66520179	140.14	9	6	6	112502	kinesin heavy chain isoform 1 [Apis mellifera]
gi|328788076	59.66	7	2	2	61763	kinesin light chain-like isoform X1 [Apis mellifera]
gi|571550161	59.66	7	2	2	65066	kinesin light chain-like isoform X2 [Apis mellifera]
gi|571550165	59.66	7	2	2	64938	kinesin light chain-like isoform X3 [Apis mellifera]
gi|571550169	59.66	7	2	2	64865	kinesin light chain-like isoform X4 [Apis mellifera]
gi|571550173	59.66	7	2	2	64737	kinesin light chain-like isoform X5 [Apis mellifera]
gi|571550177	59.66	7	2	2	63516	kinesin light chain-like isoform X6 [Apis mellifera]
gi|571550181	59.66	7	2	2	62388	kinesin light chain-like isoform X7 [Apis mellifera]
gi|571550185	59.66	7	2	2	62388	kinesin light chain-like isoform X8 [Apis mellifera]
gi|571550189	59.66	7	2	2	61891	kinesin light chain-like isoform X9 [Apis mellifera]
gi|328783273	96.48	23	3	3	24664	Kv channel-interacting protein 2-like isoform X1 [Apis mellifera]
gi|571574613	96.48	20	3	3	28655	Kv channel-interacting protein 2-like isoform X2 [Apis mellifera]
gi|571574616	96.48	23	3	3	24077	Kv channel-interacting protein 2-like isoform X3 [Apis mellifera]
gi|571574618	96.48	23	3	3	24077	Kv channel-interacting protein 2-like isoform X4 [Apis mellifera]
gi|571574620	96.48	24	3	3	23624	Kv channel-interacting protein 2-like isoform X5 [Apis mellifera]
gi|571574622	96.48	25	3	3	22937	Kv channel-interacting protein 2-like isoform X6 [Apis mellifera]
gi|571574624	96.48	25	3	3	22937	Kv channel-interacting protein 2-like isoform X7 [Apis mellifera]
gi|571564543	174.96	29	13	13	68266	lamin Dm0-like isoform X1 [Apis mellifera]
gi|328785544	174.96	29	13	13	68617	lamin Dm0-like isoform X2 [Apis mellifera]
gi|571504286	50.42	3	1	1	51074	lanC-like protein 2-like isoform X1 [Apis mellifera]
gi|571504293	50.42	3	1	1	46418	lanC-like protein 2-like isoform X2 [Apis mellifera]
gi|571504295	50.42	4	1	1	38070	lanC-like protein 2-like isoform X3 [Apis mellifera]
gi|571504299	50.42	4	1	1	38070	lanC-like protein 2-like isoform X4 [Apis mellifera]
gi|66542091	50.42	3	1	1	46418	lanC-like protein 2-like isoform X6 [Apis mellifera]
gi|328785653	51.16	2	1	1	136230	large proline-rich protein BAG6 isoform X1 [Apis mellifera]
gi|571534940	51.16	2	1	1	136577	large proline-rich protein BAG6 isoform X2 [Apis mellifera]
gi|571534943	51.16	2	1	1	136577	large proline-rich protein BAG6 isoform X3 [Apis mellifera]
gi|571534947	51.16	2	1	1	136577	large proline-rich protein BAG6 isoform X4 [Apis mellifera]
gi|571534951	51.16	2	1	1	136419	large proline-rich protein BAG6 isoform X5 [Apis mellifera]
gi|571534954	51.16	2	1	1	136349	large proline-rich protein BAG6 isoform X6 [Apis mellifera]
gi|571534961	51.16	2	1	1	130993	large proline-rich protein BAG6 isoform X7 [Apis mellifera]
gi|328791734	62.72	3	2	2	88830	LETM1 and EF-hand domain-containing protein anon-60Da mitochondrial-like [Apis mellifera]
gi|328781115	52.89	5	1	1	36218	leucine carboxyl methyltransferase 1-like [Apis mellifera]
gi|571523088	130.9	17	5	5	58229	leucine-rich repeat protein soc-2 homolog partial [Apis mellifera]
gi|110755421	36.16	4	1	1	26915	leucine-rich repeat-containing protein 57-like [Apis mellifera]
gi|571501205	77.79	3	2	2	125530	leucine--tRNA ligase cytoplasmic-like isoform X2 [Apis mellifera]
gi|66501629	83.05	3	2	2	136761	leucine--tRNA ligase cytoplasmic-like isoformX1 [Apis mellifera]
gi|328790105	58.32	3	1	1	75659	lipase maturation factor 2-like isoform 1 [Apis mellifera]
gi|571571431	38.56	3	1	1	60728	lipoma-preferred partner homolog isoform X1 [Apis mellifera]
gi|571571434	38.56	3	1	1	59811	lipoma-preferred partner homolog isoform X2 [Apis mellifera]
gi|571571438	38.56	3	1	1	55763	lipoma-preferred partner homolog isoform X3 [Apis mellifera]
gi|571571223	52.86	1	1	1	143626	liprin-alpha-2-like isoform X1 [Apis mellifera]
gi|571571261	52.86	1	1	1	141884	liprin-alpha-2-like isoform X10 [Apis mellifera]
gi|571571265	52.86	1	1	1	141049	liprin-alpha-2-like isoform X11 [Apis mellifera]
gi|571571269	52.86	1	1	1	139394	liprin-alpha-2-like isoform X12 [Apis mellifera]
gi|571571279	52.86	1	1	1	135780	liprin-alpha-2-like isoform X14 [Apis mellifera]
gi|571571227	52.86	1	1	1	143626	liprin-alpha-2-like isoform X2 [Apis mellifera]
gi|571571231	52.86	1	1	1	143626	liprin-alpha-2-like isoform X3 [Apis mellifera]
gi|571571235	52.86	1	1	1	143626	liprin-alpha-2-like isoform X4 [Apis mellifera]
gi|571571239	52.86	1	1	1	143539	liprin-alpha-2-like isoform X5 [Apis mellifera]
gi|571571243	52.86	1	1	1	143498	liprin-alpha-2-like isoform X6 [Apis mellifera]
gi|571571249	52.86	1	1	1	142876	liprin-alpha-2-like isoform X7 [Apis mellifera]
gi|571571253	52.86	1	1	1	142747	liprin-alpha-2-like isoform X8 [Apis mellifera]
gi|571571257	52.86	1	1	1	141972	liprin-alpha-2-like isoform X9 [Apis mellifera]
gi|571575589	74.45	10	2	2	27358	lisH domain-containing protein C1711.05-like isoform X1 [Apis mellifera]
gi|571575591	74.45	10	2	2	27358	lisH domain-containing protein C1711.05-like isoform X2 [Apis mellifera]
gi|110763879	81.21	16	2	2	26983	lisH domain-containing protein C1711.05-like isoform X3 [Apis mellifera]
gi|571533607	126.44	13	6	6	112865	lon protease homolog mitochondrial-like isoform X1 [Apis mellifera]
gi|571525572	142.69	20	7	7	70158	long-chain fatty acid transport protein 4-like [Apis mellifera]
gi|571576551	112.69	12	5	5	73111	long-chain fatty acid transport protein 4-like isoform X1 [Apis mellifera]
gi|328782992	112.69	12	5	5	73111	long-chain fatty acid transport protein 4-like isoform X2 [Apis mellifera]
gi|571548412	132.74	13	7	7	80841	long-chain-fatty-acid--CoA ligase 3-like isoform X2 [Apis mellifera]
gi|571548416	132.74	13	7	7	80841	long-chain-fatty-acid--CoA ligase 3-like isoform X3 [Apis mellifera]
gi|571548419	132.74	13	7	7	79909	long-chain-fatty-acid--CoA ligase 3-like isoform X4 [Apis mellifera]
gi|571548422	132.74	13	7	7	79909	long-chain-fatty-acid--CoA ligase 3-like isoform X5 [Apis mellifera]
gi|571548426	132.74	13	7	7	79909	long-chain-fatty-acid--CoA ligase 3-like isoform X6 [Apis mellifera]
gi|328781289	132.74	13	7	7	80841	long-chain-fatty-acid--CoA ligase 3-like isoformX1 [Apis mellifera]
gi|328780510	45.29	13	1	1	9623	LOW QUALITY PROTEIN: 40S ribosomal protein S27 [Apis mellifera]
gi|571554778	166.95	17	11	10	85634	LOW QUALITY PROTEIN: 6-phosphofructokinase [Apis mellifera]
gi|571513398	108.56	22	4	4	41737	LOW QUALITY PROTEIN: acetyl-CoA acetyltransferase cytosolic-like [Apis mellifera]
gi|571552382	158.04	12	11	11	150624	LOW QUALITY PROTEIN: adenylate cyclase type 8-like [Apis mellifera]
gi|328784314	97.57	13	5	5	66386	LOW QUALITY PROTEIN: adipocyte plasma membrane-associated protein [Apis mellifera]
gi|571543905	76.26	1	3	3	373684	LOW QUALITY PROTEIN: apolipophorins [Apis mellifera]
gi|571528324	115.41	8	4	3	83130	LOW QUALITY PROTEIN: calcium-independent protein kinase C-like [Apis mellifera]
gi|571553510	73.44	13	2	2	30902	LOW QUALITY PROTEIN: carbonyl reductase [NADPH] 1-like [Apis mellifera]
gi|571501325	63.84	4	2	2	62605	LOW QUALITY PROTEIN: counting factor associated protein D-like [Apis mellifera]
gi|571574004	163.62	23	10	10	60446	LOW QUALITY PROTEIN: cytosol aminopeptidase-like [Apis mellifera]
gi|571533533	37.91	3	1	1	44504	LOW QUALITY PROTEIN: nucleosome assembly protein 1-like 1-like [Apis mellifera]
gi|571526489	104.03	16	3	3	32531	LOW QUALITY PROTEIN: proteasome subunit alpha type-5 [Apis mellifera]
gi|571507709	42.09	7	1	1	20184	LOW QUALITY PROTEIN: proteasome subunit alpha type-6-like [Apis mellifera]
gi|571522190	113.44	4	4	4	225887	LOW QUALITY PROTEIN: protein lap4-like [Apis mellifera]
gi|571520224	205.56	42	20	20	68020	LOW QUALITY PROTEIN: protein ROP isoform 1 [Apis mellifera]
gi|328789379	57.23	20	1	1	27155	LOW QUALITY PROTEIN: protein sarah [Apis mellifera]
gi|571550616	201.13	13	19	19	228729	LOW QUALITY PROTEIN: protein still life isoform SIF type 1-like [Apis mellifera]
gi|571536236	86.21	2	3	3	369561	LOW QUALITY PROTEIN: rabconnectin-3A [Apis mellifera]
gi|328786961	125.18	13	3	3	44988	LOW QUALITY PROTEIN: selenide water dikinase [Apis mellifera]
gi|571536203	137.21	33	9	9	39467	LOW QUALITY PROTEIN: sorbitol dehydrogenase-like isoform 2 [Apis mellifera]
gi|571558139	42.64	1	1	1	128207	LOW QUALITY PROTEIN: ubiquitin carboxyl-terminal hydrolase 7 [Apis mellifera]
gi|571567131	48.99	1	1	1	207682	LOW QUALITY PROTEIN: unconventional myosin-Va [Apis mellifera]
gi|571573648	49.52	3	1	1	114682	LOW QUALITY PROTEIN: vinculin [Apis mellifera]
gi|571520051	46.1	3	1	1	70562	lysine--tRNA ligase isoform X1 [Apis mellifera]
gi|328788617	46.1	4	1	1	67593	lysine--tRNA ligase isoform X2 [Apis mellifera]
gi|571530529	38.58	4	1	1	25859	lysophospholipase-like protein 1-like isoform X1 [Apis mellifera]
gi|571530533	38.58	4	1	1	25859	lysophospholipase-like protein 1-like isoform X2 [Apis mellifera]
gi|66560290	176.45	43	10	10	42222	lysosomal aspartic protease [Apis mellifera]
gi|110759417	71.8	8	2	2	47050	lysosomal protein NCU-G1-A-like [Apis mellifera]
gi|571546160	75.03	8	2	2	39923	m7GpppX diphosphatase-like isoform X2 [Apis mellifera]
gi|571546165	75.03	8	2	2	39923	m7GpppX diphosphatase-like isoform X3 [Apis mellifera]
gi|571546168	75.03	8	2	2	39923	m7GpppX diphosphatase-like isoform X4 [Apis mellifera]
gi|328789180	75.03	8	2	2	39923	m7GpppX diphosphatase-like isoformX1 [Apis mellifera]
gi|571503608	147.92	24	7	7	67497	MAGUK p55 subfamily member 7 isoform X1 [Apis mellifera]
gi|571503615	147.92	26	7	7	63094	MAGUK p55 subfamily member 7 isoform X3 [Apis mellifera]
gi|571574560	153.69	19	8	8	106859	major facilitator superfamily domain-containing protein 6-like isoform X1 [Apis mellifera]
gi|571574562	153.69	20	8	8	100815	major facilitator superfamily domain-containing protein 6-like isoform X2 [Apis mellifera]
gi|66506786	157.76	38	10	10	36159	malate dehydrogenase cytoplasmic-like isoform 1 [Apis mellifera]
gi|66513092	227.17	72	26	26	35802	malate dehydrogenase mitochondrial-like isoform 1 [Apis mellifera]
gi|571505846	27.12	1	1	1	101706	MAP/microtubule affinity-regulating kinase 3 isoform X13 [Apis mellifera]
gi|571505865	27.12	1	1	1	121965	MAP/microtubule affinity-regulating kinase 3 isoform X19 [Apis mellifera]
gi|571505803	27.12	1	1	1	123434	MAP/microtubule affinity-regulating kinase 3 isoform X2 [Apis mellifera]
gi|571505815	27.12	1	1	1	117997	MAP/microtubule affinity-regulating kinase 3 isoform X5 [Apis mellifera]
gi|571508626	97.33	8	4	4	91143	MATH and LRR domain-containing protein PFE0570w-like [Apis mellifera]
gi|571506305	123.61	8	4	4	110137	mediator of DNA damage checkpoint protein 1 isoform X1 [Apis mellifera]
gi|571506339	123.61	8	4	4	107514	mediator of DNA damage checkpoint protein 1 isoform X10 [Apis mellifera]
gi|571506343	123.61	8	4	4	107514	mediator of DNA damage checkpoint protein 1 isoform X11 [Apis mellifera]
gi|571506346	123.61	8	4	4	107514	mediator of DNA damage checkpoint protein 1 isoform X12 [Apis mellifera]
gi|571506349	123.61	8	4	4	107514	mediator of DNA damage checkpoint protein 1 isoform X13 [Apis mellifera]
gi|571506352	123.61	8	4	4	107514	mediator of DNA damage checkpoint protein 1 isoform X14 [Apis mellifera]
gi|571506356	123.61	8	4	4	107386	mediator of DNA damage checkpoint protein 1 isoform X15 [Apis mellifera]
gi|571506359	123.61	8	4	4	105452	mediator of DNA damage checkpoint protein 1 isoform X16 [Apis mellifera]
gi|571506362	123.61	8	4	4	105324	mediator of DNA damage checkpoint protein 1 isoform X17 [Apis mellifera]
gi|571506367	123.61	8	4	4	104408	mediator of DNA damage checkpoint protein 1 isoform X18 [Apis mellifera]
gi|571506370	123.61	8	4	4	101796	mediator of DNA damage checkpoint protein 1 isoform X19 [Apis mellifera]
gi|571506309	123.61	8	4	4	110009	mediator of DNA damage checkpoint protein 1 isoform X2 [Apis mellifera]
gi|571506372	123.61	9	4	4	96333	mediator of DNA damage checkpoint protein 1 isoform X20 [Apis mellifera]
gi|571506375	123.61	10	4	4	90938	mediator of DNA damage checkpoint protein 1 isoform X21 [Apis mellifera]
gi|571506313	123.61	8	4	4	109807	mediator of DNA damage checkpoint protein 1 isoform X3 [Apis mellifera]
gi|571506316	123.61	8	4	4	108075	mediator of DNA damage checkpoint protein 1 isoform X4 [Apis mellifera]
gi|571506320	123.61	8	4	4	107987	mediator of DNA damage checkpoint protein 1 isoform X5 [Apis mellifera]
gi|571506324	123.61	8	4	4	107514	mediator of DNA damage checkpoint protein 1 isoform X6 [Apis mellifera]
gi|571506328	123.61	8	4	4	107514	mediator of DNA damage checkpoint protein 1 isoform X7 [Apis mellifera]
gi|571506332	123.61	8	4	4	107514	mediator of DNA damage checkpoint protein 1 isoform X8 [Apis mellifera]
gi|571506336	123.61	8	4	4	107514	mediator of DNA damage checkpoint protein 1 isoform X9 [Apis mellifera]
gi|66504263	54.52	8	1	1	22161	membrane-associated progesterone receptor component 1-like isoform 2 [Apis mellifera]
gi|571575043	43.77	1	1	1	128209	membrane-associated protein Hem [Apis mellifera]
gi|571555973	32.85	6	1	1	22897	methionine-R-sulfoxide reductase B1 isoform X3 [Apis mellifera]
gi|571555981	32.85	8	1	1	17363	methionine-R-sulfoxide reductase B1 isoform X4 [Apis mellifera]
gi|571555985	32.85	9	1	1	15600	methionine-R-sulfoxide reductase B1 isoform X5 [Apis mellifera]
gi|328789842	32.85	7	1	1	21134	methionine-R-sulfoxide reductase B1 isoformX1 [Apis mellifera]
gi|328789844	32.85	6	1	1	22310	methionine-R-sulfoxide reductase B1 isoformX2 [Apis mellifera]
gi|571511327	36.24	7	1	1	23243	methylosome subunit pICln-like isoform X1 [Apis mellifera]
gi|66505264	36.24	7	1	1	23243	methylosome subunit pICln-like isoform X2 [Apis mellifera]
gi|571578973	82.72	12	3	3	34230	microtubule-associated protein 2-like partial [Apis mellifera]
gi|571524355	269.47	12	49	44	647385	microtubule-associated protein futsch [Apis mellifera]
gi|571562728	158.26	4	9	9	357642	microtubule-associated protein futsch-like [Apis mellifera]
gi|571548576	78.21	8	2	2	32069	microtubule-associated protein RP/EB family member 1-like isoform X3 [Apis mellifera]
gi|571548580	83.07	12	3	3	31981	microtubule-associated protein RP/EB family member 1-like isoform X4 [Apis mellifera]
gi|571548584	78.21	9	2	2	30363	microtubule-associated protein RP/EB family member 1-like isoform X5 [Apis mellifera]
gi|328780987	78.21	8	2	2	32069	microtubule-associated protein RP/EB family member 1-like isoformX2 [Apis mellifera]
gi|571566402	99.82	16	4	4	30189	mitochondrial 2-oxoglutarate/malate carrier protein-like isoform X1 [Apis mellifera]
gi|328776512	99.82	15	4	4	32232	mitochondrial 2-oxoglutarate/malate carrier protein-like isoform X2 [Apis mellifera]
gi|328790379	45.6	4	1	1	35580	mitochondrial carrier homolog 2 isoform X1 [Apis mellifera]
gi|571504099	45.6	4	1	1	35850	mitochondrial carrier homolog 2 isoform X2 [Apis mellifera]
gi|571504104	45.6	5	1	1	35120	mitochondrial carrier homolog 2 isoform X3 [Apis mellifera]
gi|571511021	85.25	27	3	3	16907	mitochondrial fission 1 protein-like isoform X1 [Apis mellifera]
gi|66505356	83.3	21	2	2	17158	mitochondrial fission 1 protein-like isoform X2 [Apis mellifera]
gi|571510158	43.86	5	1	1	27410	mitochondrial fission regulator 2-like [Apis mellifera]
gi|571578440	97.69	19	4	4	29715	mitochondrial glutamate carrier 1-like partial [Apis mellifera]
gi|571508425	40.05	11	1	1	10456	mitochondrial import inner membrane translocase subunit Tim10 isoform X3 [Apis mellifera]
gi|571508429	40.05	11	1	1	10456	mitochondrial import inner membrane translocase subunit Tim10 isoform X4 [Apis mellifera]
gi|571508435	40.05	11	1	1	10456	mitochondrial import inner membrane translocase subunit Tim10 isoform X5 [Apis mellifera]
gi|328792314	40.05	11	1	1	10456	mitochondrial import inner membrane translocase subunit Tim10 isoformX1 [Apis mellifera]
gi|328792316	40.05	11	1	1	10456	mitochondrial import inner membrane translocase subunit Tim10 isoformX2 [Apis mellifera]
gi|110757116	54.73	26	2	2	10360	mitochondrial import inner membrane translocase subunit Tim13-like isoform X1 [Apis mellifera]
gi|110757341	81.83	29	2	2	9818	mitochondrial import inner membrane translocase subunit Tim8 [Apis mellifera]
gi|110760068	54.35	17	1	1	10847	mitochondrial import inner membrane translocase subunit Tim9-like isoform X1 [Apis mellifera]
gi|571553163	54.35	17	1	1	10847	mitochondrial import inner membrane translocase subunit Tim9-like isoform X2 [Apis mellifera]
gi|571513237	40.98	9	1	1	16283	mitochondrial import receptor subunit TOM20 homolog [Apis mellifera]
gi|48105316	51.86	9	1	1	15664	mitochondrial import receptor subunit TOM22 homolog [Apis mellifera]
gi|66517185	53.98	5	1	1	35297	mitochondrial import receptor subunit TOM40 homolog 1-like isoform 1 [Apis mellifera]
gi|328782218	70.53	5	2	2	65350	mitochondrial import receptor subunit TOM70 [Apis mellifera]
gi|571566008	58.61	16	2	2	24685	mitochondrial ribonuclease P protein 1 homolog [Apis mellifera]
gi|66500205	195.35	46	16	16	53349	mitochondrial-processing peptidase subunit beta-like [Apis mellifera]
gi|328779694	146	28	7	7	42047	mitogen-activated protein kinase 1 [Apis mellifera]
gi|571539142	80.89	4	3	3	74600	moesin/ezrin/radixin homolog 1 isoform X1 [Apis mellifera]
gi|571539175	80.89	4	3	3	68920	moesin/ezrin/radixin homolog 1 isoform X10 [Apis mellifera]
gi|571539179	80.89	4	3	3	68760	moesin/ezrin/radixin homolog 1 isoform X11 [Apis mellifera]
gi|571539199	80.89	4	3	3	67948	moesin/ezrin/radixin homolog 1 isoform X12 [Apis mellifera]
gi|571539203	80.89	4	3	3	67717	moesin/ezrin/radixin homolog 1 isoform X13 [Apis mellifera]
gi|571539206	80.89	5	3	3	62636	moesin/ezrin/radixin homolog 1 isoform X14 [Apis mellifera]
gi|571539210	80.89	5	3	3	60119	moesin/ezrin/radixin homolog 1 isoform X15 [Apis mellifera]
gi|328784401	80.89	4	3	3	73031	moesin/ezrin/radixin homolog 1 isoform X16 [Apis mellifera]
gi|571539145	80.89	4	3	3	74369	moesin/ezrin/radixin homolog 1 isoform X2 [Apis mellifera]
gi|571539148	80.89	4	3	3	73791	moesin/ezrin/radixin homolog 1 isoform X3 [Apis mellifera]
gi|571539151	80.89	4	3	3	73334	moesin/ezrin/radixin homolog 1 isoform X4 [Apis mellifera]
gi|571539154	80.89	4	3	3	73262	moesin/ezrin/radixin homolog 1 isoform X5 [Apis mellifera]
gi|571539159	80.89	4	3	3	70257	moesin/ezrin/radixin homolog 1 isoform X6 [Apis mellifera]
gi|571539163	80.89	4	3	3	69448	moesin/ezrin/radixin homolog 1 isoform X7 [Apis mellifera]
gi|571539167	80.89	4	3	3	69286	moesin/ezrin/radixin homolog 1 isoform X8 [Apis mellifera]
gi|571539171	80.89	4	3	3	68992	moesin/ezrin/radixin homolog 1 isoform X9 [Apis mellifera]
gi|66551653	21.5	1	1	1	75613	monocarboxylate transporter 13-like isoform X1 [Apis mellifera]
gi|110763495	53.99	12	1	1	16566	MORN repeat-containing protein 4 [Apis mellifera]
gi|328792927	55.86	10	1	1	20432	multiple coagulation factor deficiency protein 2 homolog isoform X1 [Apis mellifera]
gi|571576771	55.86	10	1	1	20432	multiple coagulation factor deficiency protein 2 homolog isoform X2 [Apis mellifera]
gi|571546079	20.17	1	1	1	180427	myb-like protein X-like isoform X5 [Apis mellifera]
gi|571561359	63.59	7	1	1	30595	myeloid leukemia factor isoform X1 [Apis mellifera]
gi|571561363	63.59	7	1	1	29684	myeloid leukemia factor isoform X2 [Apis mellifera]
gi|571561367	63.59	7	1	1	27674	myeloid leukemia factor isoform X3 [Apis mellifera]
gi|571561371	63.59	8	1	1	26832	myeloid leukemia factor isoform X4 [Apis mellifera]
gi|48094341	56.64	10	1	1	20826	myophilin [Apis mellifera]
gi|571546900	21.47	1	1	1	224950	myosin heavy chain muscle isoform X1 [Apis mellifera]
gi|571546934	21.47	1	1	1	225177	myosin heavy chain muscle isoform X10 [Apis mellifera]
gi|571546944	21.47	1	1	1	223478	myosin heavy chain muscle isoform X13 [Apis mellifera]
gi|571546904	21.47	1	1	1	224998	myosin heavy chain muscle isoform X2 [Apis mellifera]
gi|571546911	21.47	1	1	1	225039	myosin heavy chain muscle isoform X4 [Apis mellifera]
gi|571546915	21.47	1	1	1	224882	myosin heavy chain muscle isoform X5 [Apis mellifera]
gi|571546927	21.47	1	1	1	225088	myosin heavy chain muscle isoform X8 [Apis mellifera]
gi|571566094	108.96	34	3	3	17569	myosin-2 essential light chain isoform X1 [Apis mellifera]
gi|571566097	108.96	35	3	3	17251	myosin-2 essential light chain isoform X2 [Apis mellifera]
gi|571566099	108.96	36	3	3	16540	myosin-2 essential light chain isoform X3 [Apis mellifera]
gi|571566103	108.96	37	3	3	16123	myosin-2 essential light chain isoform X4 [Apis mellifera]
gi|571566107	108.96	37	3	3	16123	myosin-2 essential light chain isoform X5 [Apis mellifera]
gi|571566111	108.96	37	3	3	16123	myosin-2 essential light chain isoform X6 [Apis mellifera]
gi|571570187	128.82	4	5	5	198758	myosin-IIIa isoform X1 [Apis mellifera]
gi|571570190	128.82	4	5	5	195707	myosin-IIIa isoform X2 [Apis mellifera]
gi|571570192	128.82	5	5	5	162675	myosin-IIIa isoform X3 [Apis mellifera]
gi|328781964	128.82	4	5	5	198099	myosin-IIIa isoform X4 [Apis mellifera]
gi|571563894	95.82	39	3	3	13781	myotrophin-like isoform 2 [Apis mellifera]
gi|571505277	30.27	2	1	1	98236	n-(5-amino-5-carboxypentanoyl)-L-cysteinyl-D-valine synthase isoform X1 [Apis mellifera]
gi|110749393	30.27	2	1	1	98236	n-(5-amino-5-carboxypentanoyl)-L-cysteinyl-D-valine synthase isoform X2 [Apis mellifera]
gi|328781872	138.43	33	6	6	31722	N(G) N(G)-dimethylarginine dimethylaminohydrolase 1-like isoform X3 [Apis mellifera]
gi|66521356	138.43	36	6	6	29840	N(G) N(G)-dimethylarginine dimethylaminohydrolase 1-like isoformX2 [Apis mellifera]
gi|571529260	158.46	8	9	9	168575	NACHT and WD repeat domain-containing protein 1-like isoform X1 [Apis mellifera]
gi|571529264	158.46	8	9	9	168575	NACHT and WD repeat domain-containing protein 1-like isoform X2 [Apis mellifera]
gi|110764759	56.7	9	1	1	26514	NAD(P)H-hydrate epimerase-like isoform 1 [Apis mellifera]
gi|328778513	96.19	13	4	4	49223	NADH dehydrogenase [ubiquinone] 1 alpha subcomplex subunit 10 mitochondrial [Apis mellifera]
gi|328792687	66.09	35	2	2	7475	NADH dehydrogenase [ubiquinone] 1 alpha subcomplex subunit 12-like [Apis mellifera]
gi|571578042	66.19	23	2	2	10958	NADH dehydrogenase [ubiquinone] 1 alpha subcomplex subunit 2-like [Apis mellifera]
gi|571525189	42.67	12	1	1	9755	NADH dehydrogenase [ubiquinone] 1 alpha subcomplex subunit 4-like [Apis mellifera]
gi|48120572	111.11	58	5	5	13852	NADH dehydrogenase [ubiquinone] 1 alpha subcomplex subunit 5 [Apis mellifera]
gi|66513180	103.77	44	4	4	14413	NADH dehydrogenase [ubiquinone] 1 alpha subcomplex subunit 6-like [Apis mellifera]
gi|110758517	71.03	43	3	3	11169	NADH dehydrogenase [ubiquinone] 1 alpha subcomplex subunit 7-like [Apis mellifera]
gi|48104864	50.76	18	1	1	20244	NADH dehydrogenase [ubiquinone] 1 alpha subcomplex subunit 8 [Apis mellifera]
gi|571541990	153.91	30	11	11	46233	NADH dehydrogenase [ubiquinone] 1 alpha subcomplex subunit 9 mitochondrial [Apis mellifera]
gi|66566109	111.2	24	4	4	19549	NADH dehydrogenase [ubiquinone] 1 beta subcomplex subunit 10-like [Apis mellifera]
gi|328788218	62.29	16	2	2	11829	NADH dehydrogenase [ubiquinone] 1 beta subcomplex subunit 3-like isoform 1 [Apis mellifera]
gi|110764370	65.74	26	2	2	14610	NADH dehydrogenase [ubiquinone] 1 beta subcomplex subunit 7-like [Apis mellifera]
gi|66511756	111.62	34	3	3	21674	NADH dehydrogenase [ubiquinone] 1 beta subcomplex subunit 8 mitochondrial-like [Apis mellifera]
gi|48107260	110.63	33	4	4	17411	NADH dehydrogenase [ubiquinone] 1 beta subcomplex subunit 9-like [Apis mellifera]
gi|571559878	178.4	42	13	13	52682	NADH dehydrogenase [ubiquinone] flavoprotein 1 mitochondrial isoform X1 [Apis mellifera]
gi|571559875	178.4	42	13	13	52682	NADH dehydrogenase [ubiquinone] flavoprotein 1 mitochondrial isoform X2 [Apis mellifera]
gi|66534614	143.07	32	6	6	27387	NADH dehydrogenase [ubiquinone] flavoprotein 2 mitochondrial [Apis mellifera]
gi|328775921	150.41	20	7	7	55416	NADH dehydrogenase [ubiquinone] iron-sulfur protein 2 mitochondrial isoform 1 [Apis mellifera]
gi|48099278	145.49	37	7	7	30544	NADH dehydrogenase [ubiquinone] iron-sulfur protein 3 mitochondrial [Apis mellifera]
gi|328793182	81.66	26	3	3	21642	NADH dehydrogenase [ubiquinone] iron-sulfur protein 4 mitochondrial [Apis mellifera]
gi|48104474	99.76	36	3	3	14013	NADH dehydrogenase [ubiquinone] iron-sulfur protein 6 mitochondrial [Apis mellifera]
gi|66524760	126.66	30	4	4	23324	NADH dehydrogenase [ubiquinone] iron-sulfur protein 8 mitochondrial isoform 2 [Apis mellifera]
gi|571534065	152.86	37	7	7	34628	NADH-cytochrome b5 reductase 2-like isoform X2 [Apis mellifera]
gi|48128966	152.86	37	7	7	35109	NADH-cytochrome b5 reductase 2-like isoformX1 [Apis mellifera]
gi|571575167	248.68	56	27	27	69763	NADP-dependent malic enzyme isoform X1 [Apis mellifera]
gi|571563710	200.37	48	16	16	67396	NADP-dependent malic enzyme isoform X2 [Apis mellifera]
gi|571563713	200.37	49	16	16	66851	NADP-dependent malic enzyme isoform X3 [Apis mellifera]
gi|328778238	186.57	40	15	15	71284	NADP-dependent malic enzyme isoformX1 [Apis mellifera]
gi|571546435	115.28	9	4	4	85987	NADPH--cytochrome P450 reductase-like isoform X1 [Apis mellifera]
gi|571546438	115.28	9	4	4	85987	NADPH--cytochrome P450 reductase-like isoform X2 [Apis mellifera]
gi|571546441	115.28	9	4	4	79026	NADPH--cytochrome P450 reductase-like isoform X3 [Apis mellifera]
gi|571507494	67.42	13	2	2	22684	nascent polypeptide-associated complex subunit alpha-like isoform X1 [Apis mellifera]
gi|571507498	67.42	13	2	2	22684	nascent polypeptide-associated complex subunit alpha-like isoform X2 [Apis mellifera]
gi|66550828	69.92	12	2	2	27299	NECAP-like protein CG9132-like isoform X2 [Apis mellifera]
gi|571531875	74.26	36	2	2	8715	NEDD8 [Apis mellifera]
gi|48102172	58.39	9	1	1	20530	NEDD8-conjugating enzyme Ubc12-like [Apis mellifera]
gi|571558357	68.21	13	2	2	32715	neural/ectodermal development factor IMP-L2 isoform X1 [Apis mellifera]
gi|571558361	68.21	13	2	2	32584	neural/ectodermal development factor IMP-L2 isoform X2 [Apis mellifera]
gi|571541806	25.65	1	1	1	144244	neurexin-4 isoform X2 [Apis mellifera]
gi|571541813	25.65	1	1	1	142803	neurexin-4 isoform X3 [Apis mellifera]
gi|571541810	20.09	1	1	1	143115	neurexin-4 isoform X6 [Apis mellifera]
gi|66513911	152.34	42	9	9	21971	neurocalcin homolog [Apis mellifera]
gi|110755329	149.66	28	8	8	52003	neurofilament heavy polypeptide [Apis mellifera]
gi|571529929	166.21	14	10	10	140633	neuroglian isoform X1 [Apis mellifera]
gi|571529932	166.21	14	10	10	140633	neuroglian isoform X2 [Apis mellifera]
gi|571529935	166.21	14	10	10	140633	neuroglian isoform X3 [Apis mellifera]
gi|571529938	166.21	14	10	10	140357	neuroglian isoform X4 [Apis mellifera]
gi|571529944	166.21	14	10	10	139484	neuroglian isoform X5 [Apis mellifera]
gi|328788305	166.21	14	10	10	139760	neuroglian isoform X6 [Apis mellifera]
gi|571504623	94.3	12	4	4	42189	neuroplastin [Apis mellifera]
gi|110762610	159.84	20	10	10	80234	neurotactin [Apis mellifera]
gi|66500170	107.28	8	3	3	106838	neutral alpha-glucosidase AB-like isoform 2 [Apis mellifera]
gi|571528517	170.55	27	11	11	67167	neutral and basic amino acid transport protein rBAT isoform X3 [Apis mellifera]
gi|328784982	171.92	26	11	11	69732	neutral and basic amino acid transport protein rBAT isoformX1 [Apis mellifera]
gi|328784984	171.92	26	11	11	70005	neutral and basic amino acid transport protein rBAT isoformX2 [Apis mellifera]
gi|571511040	20.71	7	1	1	59893	nicotinic acetylcholine receptor alpha6 subunit isoform X1 [Apis mellifera]
gi|328782156	40.36	3	1	1	65086	nitrilase homolog 1-like [Apis mellifera]
gi|571540960	36.57	2	1	1	60212	non-specific lipid-transfer protein-like isoform X1 [Apis mellifera]
gi|571540964	36.57	2	1	1	59024	non-specific lipid-transfer protein-like isoform X2 [Apis mellifera]
gi|571527109	42.2	3	1	1	43056	NSFL1 cofactor p47-like [Apis mellifera]
gi|66518451	72.23	4	2	2	38098	nuclear migration protein nudC-like [Apis mellifera]
gi|571513674	48.48	4	1	1	58544	nuclear pore complex protein Nup50 isoform X1 [Apis mellifera]
gi|571513678	48.48	4	1	1	58035	nuclear pore complex protein Nup50 isoform X2 [Apis mellifera]
gi|571513682	48.48	4	1	1	58035	nuclear pore complex protein Nup50 isoform X3 [Apis mellifera]
gi|48097576	58.45	2	1	1	93876	nuclear pore complex protein Nup93-like [Apis mellifera]
gi|571510716	62.9	6	2	2	42518	nucleolysin TIA-1 isoform p40-like isoform X1 [Apis mellifera]
gi|571510750	62.9	7	2	2	36518	nucleolysin TIA-1 isoform p40-like isoform X10 [Apis mellifera]
gi|571510720	62.9	6	2	2	42518	nucleolysin TIA-1 isoform p40-like isoform X2 [Apis mellifera]
gi|571510723	62.9	6	2	2	42518	nucleolysin TIA-1 isoform p40-like isoform X3 [Apis mellifera]
gi|571510727	62.9	6	2	2	42518	nucleolysin TIA-1 isoform p40-like isoform X4 [Apis mellifera]
gi|571510731	62.9	6	2	2	42518	nucleolysin TIA-1 isoform p40-like isoform X5 [Apis mellifera]
gi|571510735	62.9	6	2	2	42518	nucleolysin TIA-1 isoform p40-like isoform X6 [Apis mellifera]
gi|571510739	62.9	7	2	2	37465	nucleolysin TIA-1 isoform p40-like isoform X7 [Apis mellifera]
gi|571510743	62.9	7	2	2	37465	nucleolysin TIA-1 isoform p40-like isoform X8 [Apis mellifera]
gi|571510746	62.9	7	2	2	37465	nucleolysin TIA-1 isoform p40-like isoform X9 [Apis mellifera]
gi|110756942	24.29	3	1	1	43346	nucleolysin TIAR [Apis mellifera]
gi|571506707	99.09	33	4	4	19789	nucleoplasmin-like protein-like isoform X3 [Apis mellifera]
gi|571506711	99.09	34	4	4	18832	nucleoplasmin-like protein-like isoform X4 [Apis mellifera]
gi|571553690	95.96	2	3	3	265988	nucleoprotein TPR [Apis mellifera]
gi|328777933	163.43	60	11	11	19555	nucleoside diphosphate kinase [Apis mellifera]
gi|571505791	92.24	17	3	3	30383	O-acetyl-ADP-ribose deacetylase MACROD2-like isoform X3 [Apis mellifera]
gi|571505795	92.24	20	3	3	25869	O-acetyl-ADP-ribose deacetylase MACROD2-like isoform X4 [Apis mellifera]
gi|328791543	92.24	17	3	3	30383	O-acetyl-ADP-ribose deacetylase MACROD2-like isoformX2 [Apis mellifera]
gi|571566413	97.22	13	4	4	44597	obg-like ATPase 1-like isoform X2 [Apis mellifera]
gi|110762023	97.22	13	4	4	44597	obg-like ATPase 1-like isoformX1 [Apis mellifera]
gi|571523207	41.96	16	1	1	8426	oligosaccharyltransferase complex subunit ostc-B-like [Apis mellifera]
gi|571545744	83.77	4	3	3	112890	optic atrophy 1-like isoform X3 [Apis mellifera]
gi|571545748	83.77	4	3	3	111932	optic atrophy 1-like isoform X4 [Apis mellifera]
gi|571545750	83.77	4	3	3	111246	optic atrophy 1-like isoform X5 [Apis mellifera]
gi|571545752	83.77	4	3	3	108484	optic atrophy 1-like isoform X6 [Apis mellifera]
gi|571545754	83.77	4	3	3	106840	optic atrophy 1-like isoform X7 [Apis mellifera]
gi|328787419	83.77	4	3	3	113676	optic atrophy 1-like isoformX2 [Apis mellifera]
gi|328789542	50.58	2	1	1	84024	otopetrin-2 [Apis mellifera]
gi|571527184	140.82	9	5	5	120860	oxidation resistance protein 1-like isoform X13 [Apis mellifera]
gi|571527134	140.82	8	5	5	140866	oxidation resistance protein 1-like isoform X2 [Apis mellifera]
gi|571527137	140.82	8	5	5	140650	oxidation resistance protein 1-like isoform X3 [Apis mellifera]
gi|571527145	140.82	8	5	5	138102	oxidation resistance protein 1-like isoform X4 [Apis mellifera]
gi|571527148	140.82	8	5	5	137886	oxidation resistance protein 1-like isoform X5 [Apis mellifera]
gi|571527152	140.82	8	5	5	137658	oxidation resistance protein 1-like isoform X6 [Apis mellifera]
gi|571527156	140.82	8	5	5	137404	oxidation resistance protein 1-like isoform X7 [Apis mellifera]
gi|571527160	140.82	8	5	5	136347	oxidation resistance protein 1-like isoform X8 [Apis mellifera]
gi|328781794	140.82	8	5	5	139556	oxidation resistance protein 1-like isoformX1 [Apis mellifera]
gi|571538207	84.22	4	2	2	93425	oxysterol-binding protein 1 isoform X1 [Apis mellifera]
gi|571538211	84.22	4	2	2	93296	oxysterol-binding protein 1 isoform X2 [Apis mellifera]
gi|571538215	84.22	5	2	2	91089	oxysterol-binding protein 1 isoform X3 [Apis mellifera]
gi|571538219	84.22	5	2	2	90960	oxysterol-binding protein 1 isoform X4 [Apis mellifera]
gi|571538223	84.22	5	2	2	90077	oxysterol-binding protein 1 isoform X5 [Apis mellifera]
gi|571538227	84.22	5	2	2	87741	oxysterol-binding protein 1 isoform X6 [Apis mellifera]
gi|571552590	117.36	15	5	5	50867	oxysterol-binding protein-related protein 1-like isoform X2 [Apis mellifera]
gi|328782271	117.36	15	5	5	50867	oxysterol-binding protein-related protein 1-like isoformX1 [Apis mellifera]
gi|571517372	112.02	6	4	4	101884	oxysterol-binding protein-related protein 8-like isoform X1 [Apis mellifera]
gi|571517403	112.02	7	4	4	86821	oxysterol-binding protein-related protein 8-like isoform X10 [Apis mellifera]
gi|571517376	112.02	6	4	4	101884	oxysterol-binding protein-related protein 8-like isoform X2 [Apis mellifera]
gi|571517379	112.02	6	4	4	101884	oxysterol-binding protein-related protein 8-like isoform X3 [Apis mellifera]
gi|571517382	112.02	6	4	4	101884	oxysterol-binding protein-related protein 8-like isoform X4 [Apis mellifera]
gi|571517385	112.02	6	4	4	100381	oxysterol-binding protein-related protein 8-like isoform X5 [Apis mellifera]
gi|571517389	112.02	6	4	4	97336	oxysterol-binding protein-related protein 8-like isoform X6 [Apis mellifera]
gi|571517392	112.02	6	4	4	95933	oxysterol-binding protein-related protein 8-like isoform X7 [Apis mellifera]
gi|571517396	112.02	7	4	4	92773	oxysterol-binding protein-related protein 8-like isoform X8 [Apis mellifera]
gi|571517400	112.02	7	4	4	88225	oxysterol-binding protein-related protein 8-like isoform X9 [Apis mellifera]
gi|571556448	39.79	2	1	1	85585	paraplegin-like [Apis mellifera]
gi|571501998	66.77	8	2	2	45322	peptidyl-prolyl cis-trans isomerase FKBP4 isoform X1 [Apis mellifera]
gi|66499186	66.77	7	2	2	51529	peptidyl-prolyl cis-trans isomerase FKBP4 isoform X2 [Apis mellifera]
gi|110755171	39.88	6	1	1	20277	peptidyl-prolyl cis-trans isomerase H-like [Apis mellifera]
gi|66534750	202.57	50	16	16	22809	peptidyl-prolyl cis-trans isomerase-like [Apis mellifera]
gi|571547686	175.8	21	14	14	107911	peripheral plasma membrane protein CASK-like isoform X1 [Apis mellifera]
gi|571547689	175.8	21	14	14	107683	peripheral plasma membrane protein CASK-like isoform X2 [Apis mellifera]
gi|571547693	175.8	21	14	14	107516	peripheral plasma membrane protein CASK-like isoform X3 [Apis mellifera]
gi|571547703	175.8	21	14	14	106130	peripheral plasma membrane protein CASK-like isoform X6 [Apis mellifera]
gi|571547707	175.8	21	14	14	105903	peripheral plasma membrane protein CASK-like isoform X7 [Apis mellifera]
gi|571547712	175.8	21	14	14	104709	peripheral plasma membrane protein CASK-like isoform X9 [Apis mellifera]
gi|571514748	83.22	3	3	3	152936	peripheral-type benzodiazepine receptor-associated protein 1-like isoform X1 [Apis mellifera]
gi|571514753	83.22	3	3	3	153057	peripheral-type benzodiazepine receptor-associated protein 1-like isoform X2 [Apis mellifera]
gi|328777120	198.77	65	17	17	21787	peroxiredoxin 1 [Apis mellifera]
gi|328787790	100.57	26	3	3	20170	peroxiredoxin-5 mitochondrial [Apis mellifera]
gi|571553257	45.44	6	1	1	25785	persulfide dioxygenase ETHE1 mitochondrial-like isoform X1 [Apis mellifera]
gi|48140497	45.44	5	1	1	31001	persulfide dioxygenase ETHE1 mitochondrial-like isoform X2 [Apis mellifera]
gi|66525867	137.23	34	13	13	39130	phosphate carrier protein mitochondrial-like isoform 1 [Apis mellifera]
gi|571554817	52.29	2	1	1	124520	phosphatidate phosphatase LPIN2-like isoform X1 [Apis mellifera]
gi|571554820	52.29	2	1	1	120547	phosphatidate phosphatase LPIN2-like isoform X2 [Apis mellifera]
gi|328786485	52.29	2	1	1	124520	phosphatidate phosphatase LPIN2-like isoform X3 [Apis mellifera]
gi|110763671	161.42	49	8	8	23645	phosphatidylethanolamine-binding protein homolog F40A3.3-like isoformX2 [Apis mellifera]
gi|66506759	49.64	3	1	1	67391	phosphatidylinositide phosphatase SAC1 isoform 2 [Apis mellifera]
gi|328792171	40.79	1	1	1	99372	phosphatidylinositol 4-phosphate 5-kinase type-1 gamma isoform X1 [Apis mellifera]
gi|571507416	40.79	1	1	1	86584	phosphatidylinositol 4-phosphate 5-kinase type-1 gamma isoform X10 [Apis mellifera]
gi|571507420	40.79	1	1	1	85319	phosphatidylinositol 4-phosphate 5-kinase type-1 gamma isoform X11 [Apis mellifera]
gi|571507424	40.79	1	1	1	84843	phosphatidylinositol 4-phosphate 5-kinase type-1 gamma isoform X12 [Apis mellifera]
gi|571507427	40.79	1	1	1	84027	phosphatidylinositol 4-phosphate 5-kinase type-1 gamma isoform X13 [Apis mellifera]
gi|571507430	40.79	1	1	1	82373	phosphatidylinositol 4-phosphate 5-kinase type-1 gamma isoform X14 [Apis mellifera]
gi|571507434	40.79	1	1	1	82286	phosphatidylinositol 4-phosphate 5-kinase type-1 gamma isoform X15 [Apis mellifera]
gi|571507387	40.79	1	1	1	99459	phosphatidylinositol 4-phosphate 5-kinase type-1 gamma isoform X2 [Apis mellifera]
gi|571507392	40.79	1	1	1	98984	phosphatidylinositol 4-phosphate 5-kinase type-1 gamma isoform X3 [Apis mellifera]
gi|571507395	40.79	1	1	1	99061	phosphatidylinositol 4-phosphate 5-kinase type-1 gamma isoform X4 [Apis mellifera]
gi|571507399	40.79	1	1	1	98897	phosphatidylinositol 4-phosphate 5-kinase type-1 gamma isoform X5 [Apis mellifera]
gi|571507402	40.79	1	1	1	96514	phosphatidylinositol 4-phosphate 5-kinase type-1 gamma isoform X6 [Apis mellifera]
gi|571507406	40.79	1	1	1	96427	phosphatidylinositol 4-phosphate 5-kinase type-1 gamma isoform X7 [Apis mellifera]
gi|571507410	40.79	1	1	1	94381	phosphatidylinositol 4-phosphate 5-kinase type-1 gamma isoform X8 [Apis mellifera]
gi|571507413	40.79	1	1	1	93982	phosphatidylinositol 4-phosphate 5-kinase type-1 gamma isoform X9 [Apis mellifera]
gi|571572376	66.87	8	3	3	56687	phosphatidylinositol 5-phosphate 4-kinase type-2 beta-like isoform X2 [Apis mellifera]
gi|571572389	66.87	8	3	3	56687	phosphatidylinositol 5-phosphate 4-kinase type-2 beta-like isoform X3 [Apis mellifera]
gi|328785105	66.87	9	3	3	49405	phosphatidylinositol 5-phosphate 4-kinase type-2 beta-like isoformX1 [Apis mellifera]
gi|66557640	169.99	46	11	11	31549	phosphatidylinositol transfer protein alpha isoform [Apis mellifera]
gi|571544335	193.52	19	12	12	93770	phosphatidylinositol-binding clathrin assembly protein LAP isoform X1 [Apis mellifera]
gi|571544339	193.52	19	12	12	93770	phosphatidylinositol-binding clathrin assembly protein LAP isoform X2 [Apis mellifera]
gi|571544346	193.52	19	12	12	93699	phosphatidylinositol-binding clathrin assembly protein LAP isoform X3 [Apis mellifera]
gi|571544349	193.52	19	12	12	93671	phosphatidylinositol-binding clathrin assembly protein LAP isoform X4 [Apis mellifera]
gi|571544353	193.52	19	12	12	93599	phosphatidylinositol-binding clathrin assembly protein LAP isoform X5 [Apis mellifera]
gi|571544360	193.52	19	12	12	92370	phosphatidylinositol-binding clathrin assembly protein LAP isoform X6 [Apis mellifera]
gi|571544363	193.52	19	12	12	92199	phosphatidylinositol-binding clathrin assembly protein LAP isoform X7 [Apis mellifera]
gi|571544367	193.52	19	12	12	92181	phosphatidylinositol-binding clathrin assembly protein LAP isoform X8 [Apis mellifera]
gi|571544371	193.52	19	12	12	91722	phosphatidylinositol-binding clathrin assembly protein LAP isoform X9 [Apis mellifera]
gi|328778902	22.81	3	1	1	93963	phosphofurin acidic cluster sorting protein 2-like isoformX2 [Apis mellifera]
gi|571573654	143.06	26	7	7	58448	phosphoglucomutase isoform X1 [Apis mellifera]
gi|66561330	143.06	24	7	7	61959	phosphoglucomutase isoform X3 [Apis mellifera]
gi|571575401	185.54	47	19	19	53493	phosphoglycerate kinase isoform 1 [Apis mellifera]
gi|66550890	181.67	53	16	16	35361	phosphoglycerate mutase 2-like [Apis mellifera]
gi|48141571	178.33	52	13	13	34139	phosphoglycolate phosphatase-like [Apis mellifera]
gi|571502210	82.78	19	2	2	23310	phosphopantothenoylcysteine decarboxylase-like isoform X1 [Apis mellifera]
gi|48103807	82.78	20	2	2	22014	phosphopantothenoylcysteine decarboxylase-like isoform X2 [Apis mellifera]
gi|66561731	64.16	6	1	1	39065	phosphoribosyl pyrophosphate synthase-associated protein 2-like isoform X2 [Apis mellifera]
gi|571544321	202.86	26	18	1	105552	plasma membrane calcium-transporting ATPase 3 isoform X2 [Apis mellifera]
gi|571544325	226.75	29	24	7	131007	plasma membrane calcium-transporting ATPase 3 isoform X3 [Apis mellifera]
gi|328776594	42.87	7	1	1	20168	plasmolipin-like isoform 1 [Apis mellifera]
gi|571548456	34.47	4	1	1	20140	plasmolipin-like isoform X2 [Apis mellifera]
gi|328781423	34.47	4	1	1	20140	plasmolipin-like isoformX1 [Apis mellifera]
gi|48095068	49.44	5	2	2	70760	plastin-3 [Apis mellifera]
gi|571563590	157.12	37	8	8	48077	poly(rC)-binding protein 4-like isoform X3 [Apis mellifera]
gi|571563594	157.12	47	8	8	38731	poly(rC)-binding protein 4-like isoform X4 [Apis mellifera]
gi|571552393	81.95	7	2	2	70178	polyadenylate-binding protein 1-like isoform X1 [Apis mellifera]
gi|571552397	81.95	8	2	2	62326	polyadenylate-binding protein 1-like isoform X2 [Apis mellifera]
gi|571540698	83.19	19	2	2	25736	polyadenylate-binding protein 2-B [Apis mellifera]
gi|571510554	103.98	6	5	5	94663	polyubiquitin-A-like [Apis mellifera]
gi|571533240	103.98	8	5	5	76921	polyubiquitin-A-like isoform X2 [Apis mellifera]
gi|66510555	103.98	7	5	5	85442	polyubiquitin-A-like isoformX1 [Apis mellifera]
gi|571508077	112.96	11	4	4	69206	potassium voltage-gated channel protein Shal isoform X1 [Apis mellifera]
gi|571508080	112.96	11	4	4	69206	potassium voltage-gated channel protein Shal isoform X2 [Apis mellifera]
gi|571508083	112.96	11	4	4	69206	potassium voltage-gated channel protein Shal isoform X3 [Apis mellifera]
gi|571508087	112.96	11	4	4	67874	potassium voltage-gated channel protein Shal isoform X4 [Apis mellifera]
gi|571508090	112.96	12	4	4	65869	potassium voltage-gated channel protein Shal isoform X5 [Apis mellifera]
gi|571508093	112.96	12	4	4	64717	potassium voltage-gated channel protein Shal isoform X6 [Apis mellifera]
gi|571508096	112.96	12	4	4	64589	potassium voltage-gated channel protein Shal isoform X7 [Apis mellifera]
gi|571508102	112.96	13	4	4	60311	potassium voltage-gated channel protein Shal isoform X8 [Apis mellifera]
gi|328792267	112.96	11	4	4	69206	potassium voltage-gated channel protein Shal isoform X9 [Apis mellifera]
gi|328789790	80.11	16	3	3	22394	PRA1 family protein 3-like isoform 1 [Apis mellifera]
gi|48142774	80.11	17	3	3	21227	PRA1 family protein 3-like isoform 2 [Apis mellifera]
gi|66513511	80.42	7	2	1	55052	pre-mRNA-processing factor 19 [Apis mellifera]
gi|571529116	62.02	3	1	1	111701	pre-mRNA-processing factor 39-like [Apis mellifera]
gi|110749234	63.64	1	1	1	277154	pre-mRNA-processing-splicing factor 8-like [Apis mellifera]
gi|571577775	88.79	9	3	3	56940	probable 26S proteasome non-ATPase regulatory subunit 3 isoform X1 [Apis mellifera]
gi|66546020	88.79	9	3	3	56940	probable 26S proteasome non-ATPase regulatory subunit 3 isoform X2 [Apis mellifera]
gi|66542158	60.44	10	1	1	35835	probable actin-related protein 2/3 complex subunit 2 isoform 2 [Apis mellifera]
gi|571573744	188.14	56	14	14	44035	probable aspartate aminotransferase cytoplasmic-like [Apis mellifera]
gi|571543706	41.15	4	1	1	82251	probable ATP-dependent RNA helicase DDX17-like [Apis mellifera]
gi|571541890	68.77	4	1	1	74317	probable cationic amino acid transporter-like isoform X2 [Apis mellifera]
gi|328777798	68.77	4	1	1	86996	probable cationic amino acid transporter-like isoform X3 [Apis mellifera]
gi|66521738	165.75	32	16	16	51930	probable citrate synthase 1 mitochondrial-like [Apis mellifera]
gi|110755392	59.01	7	2	2	46065	probable dynactin subunit 2 isoform X1 [Apis mellifera]
gi|571549345	125.8	30	7	7	48135	probable elongation factor 1-delta isoform X1 [Apis mellifera]
gi|571549348	97.02	17	4	4	43693	probable elongation factor 1-delta isoform X2 [Apis mellifera]
gi|328778689	87.52	14	3	3	32518	probable enoyl-CoA hydratase mitochondrial [Apis mellifera]
gi|571534141	202.78	41	15	15	44298	probable isocitrate dehydrogenase [NAD] subunit alpha mitochondrial-like [Apis mellifera]
gi|48095935	42.02	6	1	1	24806	probable maleylacetoacetate isomerase 2 [Apis mellifera]
gi|66499429	86.56	16	5	5	46520	probable medium-chain specific acyl-CoA dehydrogenase mitochondrial-like [Apis mellifera]
gi|571568825	117.32	16	5	5	53097	probable methylmalonate-semialdehyde dehydrogenase [acylating] mitochondrial isoform X1 [Apis mellifera]
gi|571568828	117.32	17	5	5	50003	probable methylmalonate-semialdehyde dehydrogenase [acylating] mitochondrial isoform X2 [Apis mellifera]
gi|571568831	117.32	17	5	5	50003	probable methylmalonate-semialdehyde dehydrogenase [acylating] mitochondrial isoform X3 [Apis mellifera]
gi|571568834	117.32	17	5	5	50003	probable methylmalonate-semialdehyde dehydrogenase [acylating] mitochondrial isoform X4 [Apis mellifera]
gi|571568838	117.32	17	5	5	48839	probable methylmalonate-semialdehyde dehydrogenase [acylating] mitochondrial isoform X5 [Apis mellifera]
gi|66523051	117.32	15	5	5	56042	probable methylmalonate-semialdehyde dehydrogenase [acylating] mitochondrial isoform X6 [Apis mellifera]
gi|571541022	110.94	25	5	5	24763	probable NADH dehydrogenase [ubiquinone] iron-sulfur protein 7 mitochondrial isoform X1 [Apis mellifera]
gi|66512193	110.94	25	5	5	24914	probable NADH dehydrogenase [ubiquinone] iron-sulfur protein 7 mitochondrial isoform X2 [Apis mellifera]
gi|48104167	101.09	42	2	2	14748	probable nuclear transport factor 2-like isoform 3 [Apis mellifera]
gi|571577728	158.05	30	9	9	44574	probable pyruvate dehydrogenase E1 component subunit alpha mitochondrial-like isoform X2 [Apis mellifera]
gi|571577730	158.05	30	9	9	43853	probable pyruvate dehydrogenase E1 component subunit alpha mitochondrial-like isoform X3 [Apis mellifera]
gi|328793432	158.05	31	9	9	42858	probable pyruvate dehydrogenase E1 component subunit alpha mitochondrial-like isoformX1 [Apis mellifera]
gi|571518466	32.55	6	1	1	35528	probable serine hydrolase-like isoform X3 [Apis mellifera]
gi|48097144	64.35	9	1	1	21301	probable signal peptidase complex subunit 2-like [Apis mellifera]
gi|66509459	95.23	28	3	3	13573	probable small nuclear ribonucleoprotein Sm D1-like [Apis mellifera]
gi|66500455	55.67	16	1	1	13615	probable small nuclear ribonucleoprotein Sm D2-like isoform 1 [Apis mellifera]
gi|328781995	179.21	44	11	11	41399	probable trans-2-enoyl-CoA reductase mitochondrial-like [Apis mellifera]
gi|571547413	83.31	23	3	3	19715	probable V-type proton ATPase 116 kDa subunit a-like [Apis mellifera]
gi|571542252	129.92	58	4	4	13803	profilin isoform X1 [Apis mellifera]
gi|571542255	129.92	58	4	4	13803	profilin isoform X2 [Apis mellifera]
gi|571542259	129.92	58	4	4	13803	profilin isoform X3 [Apis mellifera]
gi|571522374	89.45	8	4	4	90486	programmed cell death 6-interacting protein isoform X1 [Apis mellifera]
gi|66530284	89.45	7	4	4	91682	programmed cell death 6-interacting protein isoform X2 [Apis mellifera]
gi|328789503	68.6	13	2	2	22019	programmed cell death protein 6-like isoform 1 [Apis mellifera]
gi|48094929	68.6	14	2	2	20609	programmed cell death protein 6-like isoform 3 [Apis mellifera]
gi|328785044	148.84	32	10	10	39478	prohibitin-2-like [Apis mellifera]
gi|328778339	125.33	40	4	4	25487	prohormone-3 [Apis mellifera]
gi|48102304	151.43	45	7	7	22081	prohormone-4 [Apis mellifera]
gi|571522941	79.36	11	2	2	43835	proliferation-associated protein 2G4-like [Apis mellifera]
gi|571500123	198.32	48	19	19	59613	proline dehydrogenase 1 mitochondrial [Apis mellifera]
gi|571519898	81.95	4	2	2	83007	prolyl endopeptidase-like isoform X2 [Apis mellifera]
gi|571519901	81.95	5	2	2	62178	prolyl endopeptidase-like isoform X3 [Apis mellifera]
gi|66505780	104.97	6	4	4	87143	prolyl endopeptidase-like isoformX1 [Apis mellifera]
gi|571570610	47.81	2	1	1	116219	prominin-like protein-like isoform X1 [Apis mellifera]
gi|571570586	47.81	2	1	1	117457	prominin-like protein-like isoform X2 [Apis mellifera]
gi|571570594	47.81	2	1	1	117129	prominin-like protein-like isoform X3 [Apis mellifera]
gi|571570602	47.81	2	1	1	116547	prominin-like protein-like isoform X4 [Apis mellifera]
gi|571570616	47.81	2	1	1	116027	prominin-like protein-like isoform X5 [Apis mellifera]
gi|571570622	47.81	2	1	1	114030	prominin-like protein-like isoform X6 [Apis mellifera]
gi|571570635	47.81	2	1	1	109548	prominin-like protein-like isoform X7 [Apis mellifera]
gi|571570641	47.81	2	1	1	105157	prominin-like protein-like isoform X8 [Apis mellifera]
gi|571523743	28.06	1	1	1	100100	prosaposin isoform X2 [Apis mellifera]
gi|571523747	28.06	1	1	1	99728	prosaposin isoform X3 [Apis mellifera]
gi|328782499	28.06	1	1	1	100100	prosaposin isoformX1 [Apis mellifera]
gi|571575531	38.4	4	1	1	24043	prostaglandin E synthase 3-like isoform X1 [Apis mellifera]
gi|571575529	38.4	4	1	1	24325	prostaglandin E synthase 3-like isoform X2 [Apis mellifera]
gi|66553455	44.92	4	1	1	37640	prostaglandin reductase 1-like [Apis mellifera]
gi|328776555	48.1	11	1	1	28484	proteasome activator complex subunit 3-like [Apis mellifera]
gi|66518140	62.23	8	2	2	31190	proteasome inhibitor PI31 subunit-like isoform X2 [Apis mellifera]
gi|571509446	68.48	13	2	2	30927	proteasome subunit alpha type-1-like [Apis mellifera]
gi|48128110	58.84	8	1	1	25801	proteasome subunit alpha type-2 [Apis mellifera]
gi|48096769	35.57	4	1	1	27956	proteasome subunit alpha type-3 [Apis mellifera]
gi|571531985	114.48	27	5	5	28120	proteasome subunit alpha type-7-1-like [Apis mellifera]
gi|66512107	111.71	21	3	3	26085	proteasome subunit beta type-1 [Apis mellifera]
gi|328785087	38.72	6	1	1	23009	proteasome subunit beta type-3-like [Apis mellifera]
gi|328785112	94.96	17	3	3	30057	proteasome subunit beta type-4-like [Apis mellifera]
gi|328787761	65.47	8	2	2	31653	proteasome subunit beta type-5-like [Apis mellifera]
gi|328787541	24.7	9	1	1	22696	proteasome subunit beta type-6-like [Apis mellifera]
gi|66519842	83.32	13	3	3	30306	proteasome subunit beta type-7-like [Apis mellifera]
gi|571525396	114.73	9	5	5	77326	protein 4.1 homolog isoform X1 [Apis mellifera]
gi|328787716	114.73	9	5	5	77326	protein 4.1 homolog isoform X10 [Apis mellifera]
gi|571525402	114.73	9	5	5	77326	protein 4.1 homolog isoform X2 [Apis mellifera]
gi|571525406	114.73	9	5	5	77326	protein 4.1 homolog isoform X3 [Apis mellifera]
gi|571525410	114.73	9	5	5	77326	protein 4.1 homolog isoform X4 [Apis mellifera]
gi|571525413	114.73	9	5	5	77326	protein 4.1 homolog isoform X5 [Apis mellifera]
gi|571525416	114.73	9	5	5	77326	protein 4.1 homolog isoform X6 [Apis mellifera]
gi|571525419	114.73	9	5	5	77326	protein 4.1 homolog isoform X7 [Apis mellifera]
gi|571525422	114.73	10	5	5	73322	protein 4.1 homolog isoform X8 [Apis mellifera]
gi|571525425	114.73	11	5	5	65305	protein 4.1 homolog isoform X9 [Apis mellifera]
gi|571528227	36.65	3	1	1	45609	protein arginine N-methyltransferase 8 [Apis mellifera]
gi|328777695	51.71	9	1	1	26579	protein canopy homolog 3 [Apis mellifera]
gi|571525993	73.48	6	2	2	65619	protein croquemort isoform X1 [Apis mellifera]
gi|571525997	73.48	6	2	2	65619	protein croquemort isoform X2 [Apis mellifera]
gi|571556395	203.46	26	17	16	94163	protein disulfide-isomerase [Apis mellifera]
gi|66546657	209.18	54	21	21	55857	protein disulfide-isomerase A3 isoform 2 [Apis mellifera]
gi|66551889	137.59	28	10	10	47196	protein disulfide-isomerase A6-like isoform 1 [Apis mellifera]
gi|571571489	39.67	10	2	2	24237	protein DJ-1-like [Apis mellifera]
gi|571576714	72.67	3	2	2	92759	protein EFR3 homolog cmp44E isoform X3 [Apis mellifera]
gi|110771563	72.67	4	2	2	89948	protein EFR3 homolog cmp44E isoformX1 [Apis mellifera]
gi|328792899	72.67	3	2	2	92770	protein EFR3 homolog cmp44E isoformX2 [Apis mellifera]
gi|571570113	41.93	6	1	1	24698	protein enhancer of sevenless 2B [Apis mellifera]
gi|571568560	45.86	8	1	1	57848	protein ERGIC-53-like [Apis mellifera]
gi|110768098	81.62	9	3	3	48483	protein extra bases [Apis mellifera]
gi|110756296	83.35	15	4	4	35011	protein FAM151A-like isoform X1 [Apis mellifera]
gi|571526004	83.35	16	4	4	32975	protein FAM151A-like isoform X2 [Apis mellifera]
gi|571526008	83.35	16	4	4	32975	protein FAM151A-like isoform X3 [Apis mellifera]
gi|328786253	46.61	4	1	1	58421	protein FAM98A-like [Apis mellifera]
gi|571574999	228.05	34	20	20	81342	protein hu-li tai shao-like isoform X1 [Apis mellifera]
gi|571575002	228.05	34	20	20	80884	protein hu-li tai shao-like isoform X2 [Apis mellifera]
gi|571575004	228.05	36	20	20	77719	protein hu-li tai shao-like isoform X3 [Apis mellifera]
gi|571562174	230.96	47	28	1	76716	protein kinase C isoform X1 [Apis mellifera]
gi|571550109	155.06	24	7	7	56176	protein kinase shaggy isoform X1 [Apis mellifera]
gi|571550140	155.06	27	7	7	48110	protein kinase shaggy isoform X10 [Apis mellifera]
gi|571550144	155.06	28	7	7	47386	protein kinase shaggy isoform X11 [Apis mellifera]
gi|571550148	155.06	28	7	7	46513	protein kinase shaggy isoform X12 [Apis mellifera]
gi|571550153	155.06	29	7	7	45467	protein kinase shaggy isoform X13 [Apis mellifera]
gi|571550113	155.06	24	7	7	54678	protein kinase shaggy isoform X2 [Apis mellifera]
gi|571550116	155.06	25	7	7	53479	protein kinase shaggy isoform X3 [Apis mellifera]
gi|571550120	155.06	26	7	7	51160	protein kinase shaggy isoform X4 [Apis mellifera]
gi|571550123	155.06	26	7	7	51904	protein kinase shaggy isoform X5 [Apis mellifera]
gi|571550126	155.06	26	7	7	50183	protein kinase shaggy isoform X6 [Apis mellifera]
gi|571550130	155.06	27	7	7	49210	protein kinase shaggy isoform X7 [Apis mellifera]
gi|571550133	155.06	27	7	7	48464	protein kinase shaggy isoform X8 [Apis mellifera]
gi|571550137	155.06	27	7	7	49022	protein kinase shaggy isoform X9 [Apis mellifera]
gi|571567066	158.88	55	15	15	30011	protein l(2)37Cc-like isoform X1 [Apis mellifera]
gi|571567070	158.88	55	15	15	30011	protein l(2)37Cc-like isoform X2 [Apis mellifera]
gi|110750764	127.22	54	8	8	27698	protein lethal(2)essential for life-like [Apis mellifera]
gi|48103834	62.12	28	2	2	20446	protein lethal(2)essential for life-like isoform 1 [Apis mellifera]
gi|571537196	129.72	33	6	6	21794	protein lin-7 homolog C-like isoform X1 [Apis mellifera]
gi|571537200	129.72	33	6	6	21794	protein lin-7 homolog C-like isoform X2 [Apis mellifera]
gi|571551784	53.83	4	1	1	51879	protein LSM14 homolog A isoform X1 [Apis mellifera]
gi|328779321	53.83	3	1	1	55451	protein LSM14 homolog A isoform X2 [Apis mellifera]
gi|571509939	39.68	5	2	2	41416	protein Mo25-like isoform X1 [Apis mellifera]
gi|571509942	39.68	5	2	2	41059	protein Mo25-like isoform X2 [Apis mellifera]
gi|571509949	39.68	5	2	2	39450	protein Mo25-like isoform X3 [Apis mellifera]
gi|571509953	39.68	5	2	2	39094	protein Mo25-like isoform X4 [Apis mellifera]
gi|66501185	39.68	5	2	2	39450	protein Mo25-like isoform X5 [Apis mellifera]
gi|571578218	87.11	11	2	2	33036	protein NipSnap [Apis mellifera]
gi|571566701	168.03	27	11	11	36427	protein N-terminal glutamine amidohydrolase [Apis mellifera]
gi|328779522	20.79	3	1	1	72682	protein numb-like isoform X1 [Apis mellifera]
gi|571500503	20.79	3	1	1	72682	protein numb-like isoform X2 [Apis mellifera]
gi|571500507	20.79	3	1	1	72682	protein numb-like isoform X3 [Apis mellifera]
gi|571500512	20.79	3	1	1	71812	protein numb-like isoform X4 [Apis mellifera]
gi|571537013	51.51	10	2	2	35368	protein phosphatase 1 regulatory subunit 7 [Apis mellifera]
gi|328782520	48.73	14	1	1	12893	protein QIL1-like isoform 2 [Apis mellifera]
gi|571518685	134.72	8	7	7	141858	protein retinal degeneration B isoform X1 [Apis mellifera]
gi|571518688	134.72	8	7	7	140801	protein retinal degeneration B isoform X2 [Apis mellifera]
gi|571518691	134.72	8	7	7	139880	protein retinal degeneration B isoform X3 [Apis mellifera]
gi|571518695	134.72	8	7	7	139809	protein retinal degeneration B isoform X4 [Apis mellifera]
gi|571518699	134.72	9	7	7	138823	protein retinal degeneration B isoform X5 [Apis mellifera]
gi|571518703	134.72	9	7	7	138752	protein retinal degeneration B isoform X6 [Apis mellifera]
gi|571518707	134.72	9	7	7	137184	protein retinal degeneration B isoform X7 [Apis mellifera]
gi|571518710	134.72	9	7	7	137215	protein retinal degeneration B isoform X8 [Apis mellifera]
gi|571535386	53.99	9	1	1	29038	protein rogdi isoform X1 [Apis mellifera]
gi|66564441	53.99	9	1	1	30538	protein rogdi isoform X2 [Apis mellifera]
gi|110767181	49.71	6	1	1	35913	protein SET-like isoform X1 [Apis mellifera]
gi|571510978	49.71	6	1	1	35644	protein SET-like isoform X2 [Apis mellifera]
gi|571548220	78.45	37	2	2	12388	protein translation factor SUI1 homolog [Apis mellifera]
gi|571550221	53.05	2	1	1	85899	protein transport protein Sec23A-like isoform X2 [Apis mellifera]
gi|328788157	53.05	2	1	1	86539	protein transport protein Sec23A-like isoformX1 [Apis mellifera]
gi|571545167	46.99	4	1	1	52389	protein transport protein Sec61 subunit alpha isoform 2 [Apis mellifera]
gi|571577853	49.77	3	1	1	54730	protein tumorous imaginal discs mitochondrial-like isoform X1 [Apis mellifera]
gi|328793508	49.77	3	1	1	58076	protein tumorous imaginal discs mitochondrial-like isoform X2 [Apis mellifera]
gi|571525983	161.59	20	11	11	82304	protein turtle isoform X3 [Apis mellifera]
gi|571525986	161.59	20	11	11	81363	protein turtle isoform X4 [Apis mellifera]
gi|571552022	52.26	11	1	1	20111	protein tyrosine phosphatase type IVA 1 [Apis mellifera]
gi|571514744	70.27	10	2	2	27543	protein windbeutel-like [Apis mellifera]
gi|571572473	54.62	7	2	2	48359	protein yellow [Apis mellifera]
gi|571525087	121.99	33	5	5	30802	protein-L-isoaspartate(D-aspartate) O-methyltransferase-like isoform X2 [Apis mellifera]
gi|571525090	121.99	37	5	5	26898	protein-L-isoaspartate(D-aspartate) O-methyltransferase-like isoform X3 [Apis mellifera]
gi|571525093	121.99	39	5	5	25556	protein-L-isoaspartate(D-aspartate) O-methyltransferase-like isoform X4 [Apis mellifera]
gi|571525079	121.99	26	5	5	37976	protein-L-isoaspartate(D-aspartate) O-methyltransferase-like isoform X5 [Apis mellifera]
gi|571518137	134.06	18	5	5	51888	proton-coupled amino acid transporter 1-like isoform X2 [Apis mellifera]
gi|571518144	134.06	18	5	5	51888	proton-coupled amino acid transporter 1-like isoform X3 [Apis mellifera]
gi|571518148	134.06	18	5	5	51888	proton-coupled amino acid transporter 1-like isoform X4 [Apis mellifera]
gi|571518152	134.06	21	5	5	45173	proton-coupled amino acid transporter 1-like isoform X5 [Apis mellifera]
gi|66513394	134.06	18	5	5	51888	proton-coupled amino acid transporter 1-like isoformX1 [Apis mellifera]
gi|571502624	115.56	17	4	4	55477	proton-coupled amino acid transporter 4-like isoform X1 [Apis mellifera]
gi|48094590	115.56	17	4	4	56516	proton-coupled amino acid transporter 4-like isoform X2 [Apis mellifera]
gi|571576460	56.62	11	1	1	16882	pterin-4-alpha-carbinolamine dehydratase [Apis mellifera]
gi|571499317	187.39	21	13	13	98741	puromycin-sensitive aminopeptidase isoform X2 [Apis mellifera]
gi|571499321	187.39	24	13	13	85321	puromycin-sensitive aminopeptidase isoform X3 [Apis mellifera]
gi|66499419	200.85	21	13	13	98560	puromycin-sensitive aminopeptidase isoformX1 [Apis mellifera]
gi|571544763	61.17	21	1	1	10025	putative acyl-CoA-binding protein-like [Apis mellifera]
gi|571508050	49.3	4	1	1	45572	putative adenosylhomocysteinase 3-like isoform X2 [Apis mellifera]
gi|48138741	74.83	33	3	2	14336	putative ATP synthase subunit f mitochondrial-like [Apis mellifera]
gi|328783051	121.9	18	5	5	50632	putative ATP-dependent RNA helicase me31b-like isoform 1 [Apis mellifera]
gi|571564565	97.88	20	4	4	42916	putative cystathionine gamma-lyase 2-like isoform X1 [Apis mellifera]
gi|66530260	97.88	20	4	4	41998	putative cystathionine gamma-lyase 2-like isoform X2 [Apis mellifera]
gi|571566593	42.47	9	1	1	26476	putative gamma-glutamylcyclotransferase CG2811-like isoform X3 [Apis mellifera]
gi|571566596	42.47	9	1	1	26074	putative gamma-glutamylcyclotransferase CG2811-like isoform X4 [Apis mellifera]
gi|571566599	42.47	10	1	1	23736	putative gamma-glutamylcyclotransferase CG2811-like isoform X5 [Apis mellifera]
gi|66522157	42.47	10	1	1	23334	putative gamma-glutamylcyclotransferase CG2811-like isoformX2 [Apis mellifera]
gi|571576796	237.03	25	31	31	199661	putative glutamate synthase [NADPH]-like isoform X1 [Apis mellifera]
gi|571576798	237.03	25	31	31	199530	putative glutamate synthase [NADPH]-like isoform X2 [Apis mellifera]
gi|571576800	237.03	26	31	31	193897	putative glutamate synthase [NADPH]-like isoform X3 [Apis mellifera]
gi|571576802	236.46	27	31	31	183224	putative glutamate synthase [NADPH]-like isoform X4 [Apis mellifera]
gi|571576804	236.46	27	31	31	183092	putative glutamate synthase [NADPH]-like isoform X5 [Apis mellifera]
gi|571504340	69	12	2	2	34036	putative GTP cyclohydrolase 1 type 2 Nif3l1-like [Apis mellifera]
gi|571577493	119.9	11	4	4	70843	putative leucine-rich repeat-containing protein DDB_G0290503 isoform X1 [Apis mellifera]
gi|328793299	119.9	11	4	4	70843	putative leucine-rich repeat-containing protein DDB_G0290503 isoform X2 [Apis mellifera]
gi|571532691	27	1	1	1	172432	putative leucine-rich repeat-containing protein DDB_G0290503-like [Apis mellifera]
gi|571503749	21.52	3	1	1	101525	putative methyltransferase NSUN7-like isoform X2 [Apis mellifera]
gi|571573725	135.55	10	6	6	98519	putative mitochondrial inner membrane protein-like isoform X1 [Apis mellifera]
gi|571573727	135.55	10	6	6	98135	putative mitochondrial inner membrane protein-like isoform X2 [Apis mellifera]
gi|571573729	135.55	10	6	6	96843	putative mitochondrial inner membrane protein-like isoform X3 [Apis mellifera]
gi|571573731	135.55	10	6	6	96459	putative mitochondrial inner membrane protein-like isoform X4 [Apis mellifera]
gi|571573735	135.55	12	6	6	86182	putative mitochondrial inner membrane protein-like isoform X6 [Apis mellifera]
gi|328779076	135.55	12	6	6	85797	putative mitochondrial inner membrane protein-like isoform X7 [Apis mellifera]
gi|328788528	49.28	10	1	1	24407	putative OPA3-like protein CG13603-like [Apis mellifera]
gi|328789575	48.34	4	1	1	54641	putative oxidoreductase GLYR1 homolog [Apis mellifera]
gi|66563115	143.88	61	6	6	18051	putative peptidyl-prolyl cis-trans isomerase dodo [Apis mellifera]
gi|571560975	41.96	5	1	1	37579	putative RNA-binding protein Luc7-like 2-like isoform X1 [Apis mellifera]
gi|571560979	41.96	5	1	1	37579	putative RNA-binding protein Luc7-like 2-like isoform X2 [Apis mellifera]
gi|571560983	30.85	5	1	1	37579	putative RNA-binding protein Luc7-like 2-like isoform X3 [Apis mellifera]
gi|571560987	41.96	5	1	1	37579	putative RNA-binding protein Luc7-like 2-like isoform X4 [Apis mellifera]
gi|571560991	41.96	5	1	1	37579	putative RNA-binding protein Luc7-like 2-like isoform X5 [Apis mellifera]
gi|571560995	41.96	5	1	1	37579	putative RNA-binding protein Luc7-like 2-like isoform X6 [Apis mellifera]
gi|571560999	41.96	5	1	1	37579	putative RNA-binding protein Luc7-like 2-like isoform X7 [Apis mellifera]
gi|110761115	41.96	4	1	1	43564	putative RNA-binding protein Luc7-like 2-like isoform X8 [Apis mellifera]
gi|571568806	197.93	24	17	17	131880	pyruvate carboxylase mitochondrial isoform X1 [Apis mellifera]
gi|571524301	233.72	61	28	28	65102	pyruvate kinase-like isoform X1 [Apis mellifera]
gi|571524305	233.72	63	28	28	62570	pyruvate kinase-like isoform X2 [Apis mellifera]
gi|571510008	93.76	19	4	4	41575	quinone oxidoreductase-like isoform X2 [Apis mellifera]
gi|48094759	93.76	18	4	4	44196	quinone oxidoreductase-like isoformX1 [Apis mellifera]
gi|110751295	183.84	39	12	12	49787	rab GDP dissociation inhibitor beta [Apis mellifera]
gi|571562027	52.59	3	1	1	73114	rab GTPase-binding effector protein 1-like isoform X1 [Apis mellifera]
gi|571562031	52.59	3	1	1	72567	rab GTPase-binding effector protein 1-like isoform X2 [Apis mellifera]
gi|328786568	53.12	4	1	1	69634	ralBP1-associated Eps domain-containing protein 2-like isoform X1 [Apis mellifera]
gi|571541137	60.25	4	2	2	60015	ran GTPase-activating protein 1-like isoform X1 [Apis mellifera]
gi|328790127	60.25	3	2	2	65760	ran GTPase-activating protein 1-like isoform X2 [Apis mellifera]
gi|571523949	43.18	1	1	1	165042	rap guanine nucleotide exchange factor 6-like isoform X1 [Apis mellifera]
gi|571523984	43.18	1	1	1	145755	rap guanine nucleotide exchange factor 6-like isoform X11 [Apis mellifera]
gi|571523953	43.18	1	1	1	164695	rap guanine nucleotide exchange factor 6-like isoform X2 [Apis mellifera]
gi|571523957	43.18	1	1	1	165197	rap guanine nucleotide exchange factor 6-like isoform X3 [Apis mellifera]
gi|571523961	43.18	1	1	1	165197	rap guanine nucleotide exchange factor 6-like isoform X4 [Apis mellifera]
gi|571523965	43.18	1	1	1	158402	rap guanine nucleotide exchange factor 6-like isoform X5 [Apis mellifera]
gi|571523968	43.18	1	1	1	156822	rap guanine nucleotide exchange factor 6-like isoform X6 [Apis mellifera]
gi|571523972	43.18	1	1	1	156112	rap guanine nucleotide exchange factor 6-like isoform X7 [Apis mellifera]
gi|571523976	43.18	1	1	1	149641	rap guanine nucleotide exchange factor 6-like isoform X8 [Apis mellifera]
gi|571523978	43.18	1	1	1	149348	rap guanine nucleotide exchange factor 6-like isoform X9 [Apis mellifera]
gi|571538909	50.57	3	1	1	67971	ras GTPase-activating protein-binding protein 2 isoform X1 [Apis mellifera]
gi|328782334	50.57	3	1	1	67971	ras GTPase-activating protein-binding protein 2 isoform X2 [Apis mellifera]
gi|571506257	111.05	18	4	4	23869	Ras-like GTP-binding protein Rho1 isoform X2 [Apis mellifera]
gi|571506260	111.05	18	4	4	23869	Ras-like GTP-binding protein Rho1 isoform X3 [Apis mellifera]
gi|571506263	111.05	18	4	4	23869	Ras-like GTP-binding protein Rho1 isoform X4 [Apis mellifera]
gi|571506266	111.05	20	4	4	21709	Ras-like GTP-binding protein Rho1 isoform X5 [Apis mellifera]
gi|571506269	111.05	20	4	4	21709	Ras-like GTP-binding protein Rho1 isoform X6 [Apis mellifera]
gi|571506273	111.05	20	4	4	21709	Ras-like GTP-binding protein Rho1 isoform X7 [Apis mellifera]
gi|571506276	111.05	20	4	4	21709	Ras-like GTP-binding protein Rho1 isoform X8 [Apis mellifera]
gi|328791826	111.05	16	4	4	27372	Ras-like GTP-binding protein Rho1 isoformX1 [Apis mellifera]
gi|571514556	90.84	33	3	3	22153	ras-like protein 1-like isoform X1 [Apis mellifera]
gi|571514559	90.84	33	3	3	22153	ras-like protein 1-like isoform X2 [Apis mellifera]
gi|66518279	78.89	17	3	1	22918	ras-related protein Rab-10 isoformX2 [Apis mellifera]
gi|571542352	61.14	10	2	2	24382	ras-related protein Rab-11A isoform X1 [Apis mellifera]
gi|571542355	61.14	10	2	2	24382	ras-related protein Rab-11A isoform X2 [Apis mellifera]
gi|571528252	113.04	27	4	3	23108	ras-related protein Rab-1A-like [Apis mellifera]
gi|66501172	129.95	42	7	7	23686	ras-related protein Rab-2-like [Apis mellifera]
gi|571545688	172.41	59	11	10	25141	ras-related protein Rab-3 isoform X3 [Apis mellifera]
gi|571545690	172.41	59	11	10	25141	ras-related protein Rab-3 isoform X4 [Apis mellifera]
gi|66514595	172.41	49	11	10	30615	ras-related protein Rab-3 isoformX2 [Apis mellifera]
gi|571535411	67.23	12	2	2	23410	ras-related protein Rab-5C-like [Apis mellifera]
gi|571549606	63.77	11	2	1	23711	ras-related protein Rab-6A isoform X1 [Apis mellifera]
gi|48096836	63.77	11	2	1	23595	ras-related protein Rab-6A isoform X2 [Apis mellifera]
gi|110777801	77.74	17	3	3	23236	ras-related protein Rab-7a-like [Apis mellifera]
gi|66558220	68.19	15	3	3	21469	ras-related protein Rac1 isoform 1 [Apis mellifera]
gi|571562296	85.83	18	3	3	22908	ras-related protein Ral-a-like isoform X1 [Apis mellifera]
gi|571562306	85.83	18	3	3	22308	ras-related protein Ral-a-like isoform X2 [Apis mellifera]
gi|328778195	44.59	7	1	1	20335	ras-related protein Rap-2a [Apis mellifera]
gi|571578152	97.68	5	3	3	131056	ras-specific guanine nucleotide-releasing factor 1-like [Apis mellifera]
gi|66499475	46.45	8	1	1	20780	receptor expression-enhancing protein 5-like isoform X2 [Apis mellifera]
gi|48104663	106.35	15	4	4	35755	receptor of activated protein kinase C 1 isoformX1 [Apis mellifera]
gi|571508183	53.15	3	1	1	48789	regulator of chromosome condensation isoform X1 [Apis mellifera]
gi|571508187	53.15	3	1	1	43531	regulator of chromosome condensation isoform X2 [Apis mellifera]
gi|571547398	70.46	10	2	2	48466	renin receptor-like isoform X1 [Apis mellifera]
gi|571547404	70.46	11	2	2	41065	renin receptor-like isoform X2 [Apis mellifera]
gi|571547408	70.46	13	2	2	36807	renin receptor-like isoform X3 [Apis mellifera]
gi|328776891	70.46	11	2	2	44208	renin receptor-like isoform X4 [Apis mellifera]
gi|66517554	254.49	81	22	22	38025	reticulocalbin-2-like [Apis mellifera]
gi|66515508	32.58	3	1	1	42862	reticulon-4-interacting protein 1 mitochondrial-like isoform 1 [Apis mellifera]
gi|571549004	200.55	36	17	17	50546	reticulon-4-like isoform X1 [Apis mellifera]
gi|571549012	165.35	38	9	1	27264	reticulon-4-like isoform X3 [Apis mellifera]
gi|571575892	84.3	9	2	2	53173	retinal dehydrogenase 1-like isoform X2 [Apis mellifera]
gi|571575894	84.3	9	2	2	53173	retinal dehydrogenase 1-like isoform X3 [Apis mellifera]
gi|328778476	84.3	9	2	2	53173	retinal dehydrogenase 1-like isoformX1 [Apis mellifera]
gi|571542574	40.86	1	1	1	153506	rho GTPase-activating protein 100F-like isoform X1 [Apis mellifera]
gi|571542608	40.86	1	1	1	152290	rho GTPase-activating protein 100F-like isoform X10 [Apis mellifera]
gi|571542611	40.86	1	1	1	150835	rho GTPase-activating protein 100F-like isoform X11 [Apis mellifera]
gi|571542614	40.86	1	1	1	150835	rho GTPase-activating protein 100F-like isoform X12 [Apis mellifera]
gi|571542618	40.86	1	1	1	147938	rho GTPase-activating protein 100F-like isoform X13 [Apis mellifera]
gi|571542624	40.86	1	1	1	147517	rho GTPase-activating protein 100F-like isoform X14 [Apis mellifera]
gi|571542628	40.86	1	1	1	146722	rho GTPase-activating protein 100F-like isoform X15 [Apis mellifera]
gi|571542631	40.86	1	1	1	145383	rho GTPase-activating protein 100F-like isoform X16 [Apis mellifera]
gi|571542635	40.86	1	1	1	145212	rho GTPase-activating protein 100F-like isoform X17 [Apis mellifera]
gi|571542638	40.86	1	1	1	145212	rho GTPase-activating protein 100F-like isoform X18 [Apis mellifera]
gi|571542641	40.86	1	1	1	143779	rho GTPase-activating protein 100F-like isoform X19 [Apis mellifera]
gi|571542577	40.86	1	1	1	153506	rho GTPase-activating protein 100F-like isoform X2 [Apis mellifera]
gi|571542645	40.86	1	1	1	143779	rho GTPase-activating protein 100F-like isoform X20 [Apis mellifera]
gi|571542581	40.86	1	1	1	153506	rho GTPase-activating protein 100F-like isoform X3 [Apis mellifera]
gi|571542585	40.86	1	1	1	153506	rho GTPase-activating protein 100F-like isoform X4 [Apis mellifera]
gi|571542589	40.86	1	1	1	153506	rho GTPase-activating protein 100F-like isoform X5 [Apis mellifera]
gi|571542593	40.86	1	1	1	153506	rho GTPase-activating protein 100F-like isoform X6 [Apis mellifera]
gi|571542597	40.86	1	1	1	153506	rho GTPase-activating protein 100F-like isoform X7 [Apis mellifera]
gi|571542600	40.86	1	1	1	153014	rho GTPase-activating protein 100F-like isoform X8 [Apis mellifera]
gi|571542604	40.86	1	1	1	152996	rho GTPase-activating protein 100F-like isoform X9 [Apis mellifera]
gi|571506973	24.73	1	1	1	211815	rho GTPase-activating protein 7 isoform X1 [Apis mellifera]
gi|571506977	24.73	1	1	1	202540	rho GTPase-activating protein 7 isoform X2 [Apis mellifera]
gi|571499527	94.6	13	3	3	44022	ribose-phosphate pyrophosphokinase 2 chloroplastic-like isoform X1 [Apis mellifera]
gi|571499531	94.6	13	3	3	43131	ribose-phosphate pyrophosphokinase 2 chloroplastic-like isoform X2 [Apis mellifera]
gi|571499535	94.6	14	3	3	40438	ribose-phosphate pyrophosphokinase 2 chloroplastic-like isoform X3 [Apis mellifera]
gi|66531797	103.98	33	5	5	17866	ribosome biogenesis protein NSA2 homolog isoform X2 [Apis mellifera]
gi|571543249	48.92	4	1	1	44217	RILP-like protein homolog isoform X1 [Apis mellifera]
gi|571543246	48.92	4	1	1	45025	RILP-like protein homolog isoform X2 [Apis mellifera]
gi|571558902	49.49	3	1	1	43158	RISC-loading complex subunit tarbp2-like isoform X1 [Apis mellifera]
gi|571558905	49.49	3	1	1	42388	RISC-loading complex subunit tarbp2-like isoform X2 [Apis mellifera]
gi|571558909	49.49	3	1	1	41877	RISC-loading complex subunit tarbp2-like isoform X3 [Apis mellifera]
gi|571558912	49.49	4	1	1	37645	RISC-loading complex subunit tarbp2-like isoform X4 [Apis mellifera]
gi|571558915	49.49	3	1	1	42647	RISC-loading complex subunit tarbp2-like isoform X5 [Apis mellifera]
gi|328777414	91.47	19	3	3	20586	RNA-binding protein 1-like isoform X1 [Apis mellifera]
gi|571500029	91.47	17	3	3	22009	RNA-binding protein 1-like isoform X2 [Apis mellifera]
gi|571500035	91.47	19	3	3	20040	RNA-binding protein 1-like isoform X3 [Apis mellifera]
gi|571500039	91.47	20	3	3	18649	RNA-binding protein 1-like isoform X4 [Apis mellifera]
gi|571500044	91.47	21	3	3	18103	RNA-binding protein 1-like isoform X5 [Apis mellifera]
gi|328777412	91.47	17	3	3	22555	RNA-binding protein 1-like isoform X6 [Apis mellifera]
gi|571563867	55.36	2	1	1	107499	RNA-binding protein 26 isoform X1 [Apis mellifera]
gi|328780081	55.36	2	1	1	107499	RNA-binding protein 26 isoform X2 [Apis mellifera]
gi|571560288	67.8	6	2	2	42785	RNA-binding protein cabeza-like isoform X1 [Apis mellifera]
gi|571560291	67.8	6	2	2	42698	RNA-binding protein cabeza-like isoform X2 [Apis mellifera]
gi|571560294	51.39	4	1	1	37107	RNA-binding protein cabeza-like isoform X3 [Apis mellifera]
gi|571572693	136.33	34	10	10	34401	RNA-binding protein lark-like isoform X10 [Apis mellifera]
gi|571572697	136.33	34	10	10	33790	RNA-binding protein lark-like isoform X11 [Apis mellifera]
gi|571572704	136.33	36	10	10	32407	RNA-binding protein lark-like isoform X12 [Apis mellifera]
gi|571572708	136.33	36	10	10	32378	RNA-binding protein lark-like isoform X13 [Apis mellifera]
gi|571572620	136.33	29	10	10	39822	RNA-binding protein lark-like isoform X2 [Apis mellifera]
gi|571572629	136.33	29	10	10	39822	RNA-binding protein lark-like isoform X3 [Apis mellifera]
gi|571572633	136.33	29	10	10	39025	RNA-binding protein lark-like isoform X4 [Apis mellifera]
gi|571572637	136.33	30	10	10	38439	RNA-binding protein lark-like isoform X5 [Apis mellifera]
gi|571572643	136.33	30	10	10	37829	RNA-binding protein lark-like isoform X6 [Apis mellifera]
gi|571572658	136.33	31	10	10	36446	RNA-binding protein lark-like isoform X7 [Apis mellifera]
gi|571572669	136.33	32	10	10	35783	RNA-binding protein lark-like isoform X8 [Apis mellifera]
gi|571572673	136.33	33	10	10	34986	RNA-binding protein lark-like isoform X9 [Apis mellifera]
gi|328786023	136.33	29	10	10	39822	RNA-binding protein lark-like isoformX1 [Apis mellifera]
gi|328784994	151.11	24	7	7	54274	RNA-binding protein Nova-1-like isoform X1 [Apis mellifera]
gi|571522976	41.35	5	1	1	22062	RNA-binding protein Rsf1 [Apis mellifera]
gi|571514456	50.4	5	1	1	33487	RNA-binding protein squid-like [Apis mellifera]
gi|571538884	165.77	26	9	9	37065	RNA-binding protein squid-like isoform X2 [Apis mellifera]
gi|571538887	165.77	27	9	9	35643	RNA-binding protein squid-like isoform X3 [Apis mellifera]
gi|571538890	165.77	27	9	9	36230	RNA-binding protein squid-like isoform X4 [Apis mellifera]
gi|571538893	165.77	28	9	9	34226	RNA-binding protein squid-like isoform X5 [Apis mellifera]
gi|571538896	165.77	28	9	9	34812	RNA-binding protein squid-like isoform X6 [Apis mellifera]
gi|571538899	165.77	29	9	9	33390	RNA-binding protein squid-like isoform X7 [Apis mellifera]
gi|571538903	165.77	30	9	9	31973	RNA-binding protein squid-like isoform X8 [Apis mellifera]
gi|110758129	165.77	25	9	9	38483	RNA-binding protein squid-like isoformX1 [Apis mellifera]
gi|571537886	121.35	47	6	6	20892	roughened isoform X1 [Apis mellifera]
gi|571537889	121.35	47	6	6	20892	roughened isoform X2 [Apis mellifera]
gi|328777746	121.35	47	6	6	20892	roughened isoform X3 [Apis mellifera]
gi|571515814	184.09	4	13	13	584510	ryanodine receptor 44F isoform X1 [Apis mellifera]
gi|571515847	184.09	4	13	13	583533	ryanodine receptor 44F isoform X10 [Apis mellifera]
gi|571515851	184.09	4	13	13	583561	ryanodine receptor 44F isoform X11 [Apis mellifera]
gi|571515855	184.09	4	13	13	583377	ryanodine receptor 44F isoform X12 [Apis mellifera]
gi|571515858	184.09	4	13	13	583380	ryanodine receptor 44F isoform X13 [Apis mellifera]
gi|571515861	184.09	4	13	13	583202	ryanodine receptor 44F isoform X14 [Apis mellifera]
gi|571515864	184.09	4	13	13	582829	ryanodine receptor 44F isoform X15 [Apis mellifera]
gi|571515868	184.09	4	13	13	582820	ryanodine receptor 44F isoform X16 [Apis mellifera]
gi|571515872	184.09	4	13	13	582483	ryanodine receptor 44F isoform X17 [Apis mellifera]
gi|571515876	184.09	4	13	13	582073	ryanodine receptor 44F isoform X18 [Apis mellifera]
gi|571515880	184.09	4	13	13	580987	ryanodine receptor 44F isoform X19 [Apis mellifera]
gi|571515884	184.09	4	13	13	580426	ryanodine receptor 44F isoform X20 [Apis mellifera]
gi|571515900	184.09	4	13	13	580374	ryanodine receptor 44F isoform X23 [Apis mellifera]
gi|571515906	184.09	4	13	13	580708	ryanodine receptor 44F isoform X25 [Apis mellifera]
gi|571515888	184.09	4	13	13	578684	ryanodine receptor 44F isoform X26 [Apis mellifera]
gi|571515822	184.09	4	13	13	584326	ryanodine receptor 44F isoform X3 [Apis mellifera]
gi|571515826	184.09	4	13	13	584382	ryanodine receptor 44F isoform X4 [Apis mellifera]
gi|571515829	184.09	4	13	13	584181	ryanodine receptor 44F isoform X5 [Apis mellifera]
gi|571515832	184.09	4	13	13	583949	ryanodine receptor 44F isoform X6 [Apis mellifera]
gi|571515835	184.09	4	13	13	583897	ryanodine receptor 44F isoform X7 [Apis mellifera]
gi|571515843	184.09	4	13	13	583806	ryanodine receptor 44F isoform X9 [Apis mellifera]
gi|328786330	142.08	17	9	9	78098	saccharopine dehydrogenase-like oxidoreductase-like isoform 1 [Apis mellifera]
gi|571539230	55.34	4	1	1	44487	S-adenosylmethionine synthase-like isoform X1 [Apis mellifera]
gi|571539233	55.34	4	1	1	44671	S-adenosylmethionine synthase-like isoform X2 [Apis mellifera]
gi|328793540	48.47	3	1	1	43461	scavenger receptor class B member 1 partial [Apis mellifera]
gi|571568001	57.1	6	1	1	39385	secretory carrier-associated membrane protein 1 isoform X1 [Apis mellifera]
gi|328779563	57.1	6	1	1	39385	secretory carrier-associated membrane protein 1 isoform X2 [Apis mellifera]
gi|571567009	96.19	4	3	3	118871	serine/arginine repetitive matrix protein 2-like [Apis mellifera]
gi|571573590	32.96	5	1	1	28373	serine/arginine-rich splicing factor 1-like [Apis mellifera]
gi|571560076	95.78	10	4	4	50633	serine/arginine-rich splicing factor 4 isoform X1 [Apis mellifera]
gi|571560112	95.78	12	4	4	44222	serine/arginine-rich splicing factor 4 isoform X10 [Apis mellifera]
gi|571560118	95.78	12	4	4	43684	serine/arginine-rich splicing factor 4 isoform X12 [Apis mellifera]
gi|571560125	95.78	12	4	4	43140	serine/arginine-rich splicing factor 4 isoform X14 [Apis mellifera]
gi|571560131	95.78	12	4	4	42616	serine/arginine-rich splicing factor 4 isoform X16 [Apis mellifera]
gi|571560138	95.78	12	4	4	42316	serine/arginine-rich splicing factor 4 isoform X18 [Apis mellifera]
gi|571560141	95.78	12	4	4	42059	serine/arginine-rich splicing factor 4 isoform X19 [Apis mellifera]
gi|571560080	95.78	10	4	4	50230	serine/arginine-rich splicing factor 4 isoform X2 [Apis mellifera]
gi|571560148	95.78	13	4	4	41522	serine/arginine-rich splicing factor 4 isoform X21 [Apis mellifera]
gi|571560154	95.78	13	4	4	40977	serine/arginine-rich splicing factor 4 isoform X23 [Apis mellifera]
gi|571560166	95.78	13	4	4	40454	serine/arginine-rich splicing factor 4 isoform X26 [Apis mellifera]
gi|571560177	95.78	13	4	4	40153	serine/arginine-rich splicing factor 4 isoform X29 [Apis mellifera]
gi|571560084	95.78	11	4	4	49551	serine/arginine-rich splicing factor 4 isoform X3 [Apis mellifera]
gi|571560185	95.78	13	4	4	39085	serine/arginine-rich splicing factor 4 isoform X31 [Apis mellifera]
gi|571560088	95.78	11	4	4	49265	serine/arginine-rich splicing factor 4 isoform X4 [Apis mellifera]
gi|571560093	95.78	11	4	4	48183	serine/arginine-rich splicing factor 4 isoform X5 [Apis mellifera]
gi|571560096	95.78	11	4	4	48471	serine/arginine-rich splicing factor 4 isoform X6 [Apis mellifera]
gi|571560100	95.78	11	4	4	47389	serine/arginine-rich splicing factor 4 isoform X7 [Apis mellifera]
gi|571560104	95.78	11	4	4	47102	serine/arginine-rich splicing factor 4 isoform X8 [Apis mellifera]
gi|571560109	95.78	11	4	4	46020	serine/arginine-rich splicing factor 4 isoform X9 [Apis mellifera]
gi|571561389	57.98	1	1	1	278873	serine/threonine-protein kinase mTOR [Apis mellifera]
gi|571542426	71.88	5	2	2	70860	serine/threonine-protein kinase OSR1-like isoform X1 [Apis mellifera]
gi|571542429	71.88	5	2	2	70860	serine/threonine-protein kinase OSR1-like isoform X2 [Apis mellifera]
gi|571542432	71.88	5	2	2	70475	serine/threonine-protein kinase OSR1-like isoform X3 [Apis mellifera]
gi|571542435	71.88	5	2	2	68736	serine/threonine-protein kinase OSR1-like isoform X4 [Apis mellifera]
gi|571542438	71.88	5	2	2	68736	serine/threonine-protein kinase OSR1-like isoform X5 [Apis mellifera]
gi|571542441	71.88	5	2	2	68736	serine/threonine-protein kinase OSR1-like isoform X6 [Apis mellifera]
gi|328791460	55.48	3	1	1	66725	serine/threonine-protein kinase tricorner isoform X1 [Apis mellifera]
gi|571535995	55.48	3	1	1	66999	serine/threonine-protein kinase tricorner isoform X2 [Apis mellifera]
gi|571536003	55.48	3	1	1	59530	serine/threonine-protein kinase tricorner isoform X3 [Apis mellifera]
gi|571536006	55.48	3	1	1	58897	serine/threonine-protein kinase tricorner isoform X4 [Apis mellifera]
gi|571536010	55.48	3	1	1	57431	serine/threonine-protein kinase tricorner isoform X5 [Apis mellifera]
gi|571536013	55.48	3	1	1	57459	serine/threonine-protein kinase tricorner isoform X6 [Apis mellifera]
gi|571536016	55.48	3	1	1	56798	serine/threonine-protein kinase tricorner isoform X7 [Apis mellifera]
gi|328784987	91.98	7	3	3	60773	serine/threonine-protein phosphatase 2A 56 kDa regulatory subunit epsilon isoform-like isoform 1 [Apis mellifera]
gi|571538313	76.63	7	2	2	54449	serine/threonine-protein phosphatase 2A 56 kDa regulatory subunit gamma isoform-like isoform X4 [Apis mellifera]
gi|328782568	178.47	31	12	12	65716	serine/threonine-protein phosphatase 2A 65 kDa regulatory subunit A alpha isoform-like isoform X1 [Apis mellifera]
gi|571501394	178.47	31	12	12	65702	serine/threonine-protein phosphatase 2A 65 kDa regulatory subunit A alpha isoform-like isoform X2 [Apis mellifera]
gi|66556512	141.52	33	6	6	35443	serine/threonine-protein phosphatase 2A catalytic subunit alpha isoform isoform 1 [Apis mellifera]
gi|571522695	207.61	45	18	18	60718	serine/threonine-protein phosphatase 2B catalytic subunit 3-like isoform X1 [Apis mellifera]
gi|571522699	207.61	45	18	18	60718	serine/threonine-protein phosphatase 2B catalytic subunit 3-like isoform X2 [Apis mellifera]
gi|571522703	207.61	47	18	18	58654	serine/threonine-protein phosphatase 2B catalytic subunit 3-like isoform X3 [Apis mellifera]
gi|571522705	207.61	48	18	18	57604	serine/threonine-protein phosphatase 2B catalytic subunit 3-like isoform X4 [Apis mellifera]
gi|571522709	207.61	48	18	18	57489	serine/threonine-protein phosphatase 2B catalytic subunit 3-like isoform X5 [Apis mellifera]
gi|571522713	207.61	48	18	18	57489	serine/threonine-protein phosphatase 2B catalytic subunit 3-like isoform X6 [Apis mellifera]
gi|571522717	207.61	48	18	18	57476	serine/threonine-protein phosphatase 2B catalytic subunit 3-like isoform X7 [Apis mellifera]
gi|571522721	207.61	48	18	18	57361	serine/threonine-protein phosphatase 2B catalytic subunit 3-like isoform X8 [Apis mellifera]
gi|571522723	207.61	48	18	18	57361	serine/threonine-protein phosphatase 2B catalytic subunit 3-like isoform X9 [Apis mellifera]
gi|571548630	108.26	16	4	1	34415	serine/threonine-protein phosphatase PP1-beta catalytic subunit-like isoform X3 [Apis mellifera]
gi|66516056	108.26	15	4	1	37549	serine/threonine-protein phosphatase PP1-beta catalytic subunit-like isoformX1 [Apis mellifera]
gi|66516052	108.26	14	4	1	40385	serine/threonine-protein phosphatase PP1-beta catalytic subunit-like isoformX2 [Apis mellifera]
gi|110751312	140.69	27	6	3	37428	serine/threonine-protein phosphatase PP1-beta-like isoform 1 [Apis mellifera]
gi|66509916	100.33	13	5	5	57414	serine--tRNA ligase cytoplasmic-like isoform 1 [Apis mellifera]
gi|571562694	72.75	5	2	2	104387	serrate RNA effector molecule homolog isoform X1 [Apis mellifera]
gi|571562696	72.75	5	2	2	104047	serrate RNA effector molecule homolog isoform X2 [Apis mellifera]
gi|328777202	92.81	37	3	3	17213	sex-regulated protein janus-A-like [Apis mellifera]
gi|328778804	72.48	22	3	3	21889	SH3 domain-binding glutamic acid-rich protein homolog isoform X2 [Apis mellifera]
gi|66557634	99.1	14	3	3	44609	short-chain specific acyl-CoA dehydrogenase mitochondrial isoform X2 [Apis mellifera]
gi|328776992	116.94	20	4	4	36845	sideroflexin-2-like [Apis mellifera]
gi|66525633	32.15	4	1	1	36203	sideroflexin-3-like isoform 1 [Apis mellifera]
gi|48104021	69.19	13	2	2	20708	signal peptidase complex catalytic subunit SEC11A [Apis mellifera]
gi|571543209	38.4	1	1	1	139258	sister chromatid cohesion protein PDS5 homolog B-B-like isoform X1 [Apis mellifera]
gi|571543214	38.4	1	1	1	137959	sister chromatid cohesion protein PDS5 homolog B-B-like isoform X2 [Apis mellifera]
gi|571543217	38.4	1	1	1	137388	sister chromatid cohesion protein PDS5 homolog B-B-like isoform X3 [Apis mellifera]
gi|328778597	38.4	1	1	1	138688	sister chromatid cohesion protein PDS5 homolog B-B-like isoform X4 [Apis mellifera]
gi|571506280	44.18	3	2	2	32852	small glutamine-rich tetratricopeptide repeat-containing protein alpha isoform X1 [Apis mellifera]
gi|571506283	44.18	3	2	2	32852	small glutamine-rich tetratricopeptide repeat-containing protein alpha isoform X2 [Apis mellifera]
gi|110758613	31.28	6	1	1	15416	small nuclear ribonucleoprotein Sm D3 isoform X1 [Apis mellifera]
gi|571542313	31.28	6	1	1	15416	small nuclear ribonucleoprotein Sm D3 isoform X2 [Apis mellifera]
gi|66549336	31.44	10	1	1	10456	small ubiquitin-related modifier 3 isoform 1 [Apis mellifera]
gi|48102954	90.17	43	3	3	11199	small ubiquitin-related modifier-like [Apis mellifera]
gi|571527939	289.87	51	69	66	115719	sodium/potassium-transporting ATPase subunit alpha isoform X1 [Apis mellifera]
gi|571527943	289.87	51	69	66	115763	sodium/potassium-transporting ATPase subunit alpha isoform X2 [Apis mellifera]
gi|571527946	289.87	51	69	66	115804	sodium/potassium-transporting ATPase subunit alpha isoform X3 [Apis mellifera]
gi|571527950	289.87	51	69	66	115134	sodium/potassium-transporting ATPase subunit alpha isoform X4 [Apis mellifera]
gi|571527953	289.87	51	69	66	114833	sodium/potassium-transporting ATPase subunit alpha isoform X5 [Apis mellifera]
gi|571527957	289.87	52	69	66	112642	sodium/potassium-transporting ATPase subunit alpha isoform X6 [Apis mellifera]
gi|571527961	289.87	52	69	66	112056	sodium/potassium-transporting ATPase subunit alpha isoform X7 [Apis mellifera]
gi|571527965	289.87	53	69	66	111756	sodium/potassium-transporting ATPase subunit alpha isoform X8 [Apis mellifera]
gi|571503160	99.46	4	4	1	116317	sodium/potassium-transporting ATPase subunit alpha-like [Apis mellifera]
gi|571521365	166.39	50	10	9	36964	sodium/potassium-transporting ATPase subunit beta-2 [Apis mellifera]
gi|48095204	229.63	66	29	28	35986	sodium/potassium-transporting ATPase subunit beta-2-like [Apis mellifera]
gi|571566017	45.78	2	1	1	63366	sodium-coupled monocarboxylate transporter 1-like [Apis mellifera]
gi|571561998	184.81	53	12	12	33286	soluble NSF attachment protein isoform X1 [Apis mellifera]
gi|66519254	184.81	53	12	12	33286	soluble NSF attachment protein isoform X2 [Apis mellifera]
gi|328788272	196.4	23	20	20	125038	solute carrier family 12 member 7-like isoformX1 [Apis mellifera]
gi|571575549	24.32	1	1	1	64321	solute carrier family 2 facilitated glucose transporter member 1-like isoform X2 [Apis mellifera]
gi|571550277	97.44	3	3	3	243381	sortilin-related receptor [Apis mellifera]
gi|328780104	68.76	7	2	2	54044	sorting and assembly machinery component 50 homolog [Apis mellifera]
gi|66551610	126.13	31	4	4	19008	sorting nexin-12-like isoform 1 [Apis mellifera]
gi|571544607	20.7	1	1	1	125566	sorting nexin-13-like isoform X2 [Apis mellifera]
gi|571577410	40.06	2	1	1	43345	sorting nexin-4-like isoform X1 [Apis mellifera]
gi|328793251	40.06	2	1	1	48944	sorting nexin-4-like isoform X2 [Apis mellifera]
gi|571509816	73.27	14	3	3	48554	sorting nexin-6 partial [Apis mellifera]
gi|571516901	337.31	56	116	116	278410	spectrin alpha chain-like [Apis mellifera]
gi|571550284	338.68	51	102	1	277754	spectrin beta chain isoform X1 [Apis mellifera]
gi|571550291	338.68	51	102	1	274458	spectrin beta chain isoform X3 [Apis mellifera]
gi|571550298	338.68	52	102	1	271986	spectrin beta chain isoform X5 [Apis mellifera]
gi|571550301	338.68	53	102	1	268721	spectrin beta chain isoform X6 [Apis mellifera]
gi|571550309	338.69	53	102	1	266604	spectrin beta chain isoform X7 [Apis mellifera]
gi|66525345	57.82	3	1	1	57180	spermine oxidase-like isoform 1 [Apis mellifera]
gi|66504030	44.17	8	1	1	18509	S-phase kinase-associated protein 1 isoform 1 [Apis mellifera]
gi|571556649	65.79	6	2	2	48465	splicing factor U2AF 50 kDa subunit isoform X1 [Apis mellifera]
gi|66520699	65.79	6	2	2	48819	splicing factor U2AF 50 kDa subunit isoform X2 [Apis mellifera]
gi|328785330	60.57	3	2	2	100990	staphylococcal nuclease domain-containing protein 1 [Apis mellifera]
gi|328783826	60.95	10	2	2	44522	stomatin-like protein 2 mitochondrial-like isoform 1 [Apis mellifera]
gi|571516301	32.16	1	1	1	61235	stress-activated protein kinase JNK isoform X1 [Apis mellifera]
gi|571516333	32.16	2	1	1	44656	stress-activated protein kinase JNK isoform X10 [Apis mellifera]
gi|571516304	32.16	2	1	1	59759	stress-activated protein kinase JNK isoform X2 [Apis mellifera]
gi|571516307	32.16	2	1	1	59759	stress-activated protein kinase JNK isoform X3 [Apis mellifera]
gi|571516310	32.16	2	1	1	59759	stress-activated protein kinase JNK isoform X4 [Apis mellifera]
gi|571516313	32.16	2	1	1	58043	stress-activated protein kinase JNK isoform X5 [Apis mellifera]
gi|571516317	32.16	2	1	1	44656	stress-activated protein kinase JNK isoform X6 [Apis mellifera]
gi|571516320	32.16	2	1	1	44656	stress-activated protein kinase JNK isoform X7 [Apis mellifera]
gi|571516326	32.16	2	1	1	44656	stress-activated protein kinase JNK isoform X8 [Apis mellifera]
gi|571516330	32.16	2	1	1	44656	stress-activated protein kinase JNK isoform X9 [Apis mellifera]
gi|571525250	159.91	24	10	10	61498	stress-induced-phosphoprotein 1-like [Apis mellifera]
gi|571552849	112.77	8	4	4	80799	striatin-3 isoform X3 [Apis mellifera]
gi|571552867	112.77	8	4	4	80475	striatin-3 isoform X4 [Apis mellifera]
gi|571552871	112.77	8	4	4	80246	striatin-3 isoform X5 [Apis mellifera]
gi|328782716	112.77	8	4	4	81027	striatin-3 isoformX2 [Apis mellifera]
gi|571553681	29.31	4	1	1	27928	stromal cell-derived factor 2-like protein 1-like isoform X3 [Apis mellifera]
gi|328784622	29.31	4	1	1	24891	stromal cell-derived factor 2-like protein 1-like isoformX2 [Apis mellifera]
gi|571520556	182.71	30	14	14	72462	succinate dehydrogenase [ubiquinone] flavoprotein subunit mitochondrial isoform X2 [Apis mellifera]
gi|66505480	182.71	30	14	14	72462	succinate dehydrogenase [ubiquinone] flavoprotein subunit mitochondrial isoformX1 [Apis mellifera]
gi|571519464	128.47	34	7	7	29016	succinate dehydrogenase [ubiquinone] iron-sulfur subunit mitochondrial-like [Apis mellifera]
gi|571571878	49.4	9	1	1	19243	succinate dehydrogenase cytochrome b560 subunit mitochondrial [Apis mellifera]
gi|328782596	186.54	35	17	17	55679	succinate-semialdehyde dehydrogenase mitochondrial [Apis mellifera]
gi|571521756	153.29	29	9	9	35387	succinyl-CoA ligase [ADP/GDP-forming] subunit alpha mitochondrial isoform X1 [Apis mellifera]
gi|328775991	153.29	28	9	9	36062	succinyl-CoA ligase [ADP/GDP-forming] subunit alpha mitochondrial isoform X2 [Apis mellifera]
gi|66535270	85.05	9	3	3	58925	succinyl-CoA:3-ketoacid coenzyme A transferase 1 mitochondrial-like [Apis mellifera]
gi|328776272	142.83	23	7	7	51530	sulfide:quinone oxidoreductase mitochondrial-like isoform X1 [Apis mellifera]
gi|571569040	142.83	26	7	7	45638	sulfide:quinone oxidoreductase mitochondrial-like isoform X2 [Apis mellifera]
gi|328788838	52.03	5	1	1	37744	SUMO-activating enzyme subunit 1 [Apis mellifera]
gi|571560038	45.33	21	1	1	18203	SUMO-conjugating enzyme UBC9 isoform X1 [Apis mellifera]
gi|571560041	45.33	21	1	1	18203	SUMO-conjugating enzyme UBC9 isoform X2 [Apis mellifera]
gi|571574851	65.31	4	2	2	114500	SWI/SNF complex subunit SMARCC2-like isoform X1 [Apis mellifera]
gi|571574853	65.31	5	2	2	100802	SWI/SNF complex subunit SMARCC2-like isoform X2 [Apis mellifera]
gi|328786319	157.2	24	11	11	47477	synapse-associated protein of 47 kDa-like isoform X1 [Apis mellifera]
gi|571512761	157.2	24	11	11	48075	synapse-associated protein of 47 kDa-like isoform X2 [Apis mellifera]
gi|571512765	157.2	24	11	11	48004	synapse-associated protein of 47 kDa-like isoform X3 [Apis mellifera]
gi|571512779	157.2	28	11	11	41310	synapse-associated protein of 47 kDa-like isoform X5 [Apis mellifera]
gi|571564335	170.26	31	9	9	59496	synapsin isoform X1 [Apis mellifera]
gi|328781845	170.26	31	9	9	59496	synapsin isoform X2 [Apis mellifera]
gi|571503152	38.43	3	1	1	60532	synaptic vesicle glycoprotein 2B-like [Apis mellifera]
gi|571531698	187.15	43	12	12	51304	synaptic vesicle membrane protein VAT-1 homolog-like [Apis mellifera]
gi|571542705	33.38	3	1	1	22760	synaptobrevin homolog YKT6 isoform X2 [Apis mellifera]
gi|66558726	33.38	3	1	1	22760	synaptobrevin homolog YKT6 isoformX1 [Apis mellifera]
gi|571572247	60.72	14	1	1	13076	synaptobrevin-like isoform X2 [Apis mellifera]
gi|110762818	60.72	14	1	1	13076	synaptobrevin-like isoformX1 [Apis mellifera]
gi|66546725	34.29	1	1	1	129522	synaptojanin-1 [Apis mellifera]
gi|571529133	143.79	53	9	9	23679	synaptosomal-associated protein 25-like isoform X2 [Apis mellifera]
gi|571529136	143.79	53	9	9	23679	synaptosomal-associated protein 25-like isoform X3 [Apis mellifera]
gi|571529140	143.79	53	9	9	23679	synaptosomal-associated protein 25-like isoform X4 [Apis mellifera]
gi|571529144	143.79	53	9	9	23564	synaptosomal-associated protein 25-like isoform X5 [Apis mellifera]
gi|48139270	51.71	4	1	1	49793	synaptotagmin-4 isoform 2 [Apis mellifera]
gi|571506076	130.21	17	5	5	48477	synaptotagmin-7 isoform X1 [Apis mellifera]
gi|571506106	130.21	19	5	5	46034	synaptotagmin-7 isoform X10 [Apis mellifera]
gi|571506110	130.21	19	5	5	44786	synaptotagmin-7 isoform X11 [Apis mellifera]
gi|571506113	130.21	19	5	5	44786	synaptotagmin-7 isoform X12 [Apis mellifera]
gi|571506079	130.21	18	5	5	48117	synaptotagmin-7 isoform X2 [Apis mellifera]
gi|571506083	130.21	18	5	5	47019	synaptotagmin-7 isoform X3 [Apis mellifera]
gi|571506086	130.21	18	5	5	46659	synaptotagmin-7 isoform X4 [Apis mellifera]
gi|571506090	130.21	18	5	5	46578	synaptotagmin-7 isoform X5 [Apis mellifera]
gi|571506093	130.21	18	5	5	46395	synaptotagmin-7 isoform X6 [Apis mellifera]
[truncated: 412 more rows]

## Sheet: Table S3
Supplemental Table S3. Identification of proteins expressed in antenna lobes in Apis cerana cerana. The MS/MS raw data were searched using in-house PEAKS software (version 7.0, Bioinformatics Solutions Inc.) against the sequence database containing 21,780 protein sequences of Apis mellifera (downloaded from the NCBI protein sequence in February 2015 ). Accession number is a unique identifer of a …
Accession number	-10lgP	Coverage (%)	#Peptides	#Unique	Mass	Description
gi335057529	22.29	3	1	1	47617	26S proteasome non-ATPase regulatory subunit 1-like [Apis mellifera]
gi335057540	63.44	15	2	2	16220	40S ribosomal protein S14 [Apis mellifera]
gi74271822	83.46	18	3	3	23988	40S ribosomal protein S8 [Apis mellifera]
gi297591983	100.2	46	3	3	11623	60S acidic ribosomal protein P1 [Apis mellifera]
gi94158655	80.18	6	3	3	70680	acetylcholinesterase 2 precursor [Apis mellifera]
gi297591987	235.76	70	37	4	41806	actin related protein 1 [Apis mellifera]
gi118150480	40.75	1	1	1	110856	adenylate cyclase 3 [Apis mellifera]
gi58531215	193.3	72	26	26	32986	ADP/ATP translocase [Apis mellifera]
gi166795901	38.71	5	1	1	21348	apolipophorin-III-like protein precursor [Apis mellifera]
gi58585146	227.73	69	40	1	40008	arginine kinase [Apis mellifera]
gi336391185	53.57	22	1	1	14968	ATP synthase lipid-binding protein mitochondrial [Apis mellifera]
gi365733625	160.54	8	12	12	223237	bruchpilot [Apis mellifera]
gi201023361	208.6	39	19	1	59330	calcium/calmodulin-dependent protein kinase II [Apis mellifera]
gi237874274	159.06	19	11	10	84136	calpain-B [Apis mellifera]
gi60460899	42.11	5	1	1	37537	corticotropin releasing hormone binding protein [Apis mellifera]
gi270289764	26.82	3	1	1	34112	cyclin-dependent kinase 5 [Apis mellifera]
gi299890788	39.66	14	1	1	5812	cytochrome b-c1 complex subunit 10 [Apis mellifera]
gi295842193	151.63	53	10	10	11910	cytochrome c [Apis mellifera]
gi288872189	38.78	9	1	1	8756	cytochrome c oxidase subunit 6C [Apis mellifera]
gi5834928	106.9	16	4	4	26664	cytochrome c oxidase subunit II (mitochondrion) [Apis mellifera ligustica]
gi288872185	133.16	68	6	6	10892	cytochrome c oxidase subunit VIb polypeptide 1 [Apis mellifera]
gi335892843	86.39	9	3	3	70472	dolichyl-diphosphooligosaccharide--protein glycosyltransferase subunit 1 [Apis mellifera]
gi58585198	189.62	46	16	7	50521	elongation factor 1-alpha [Apis mellifera]
gi58585134	102.47	14	5	5	59152	excitatory amino acid transporter 2 [Apis mellifera]
gi58585214	164.42	81	12	12	15549	FABP-like protein [Apis mellifera]
gi58585202	135.4	53	9	9	15035	fatty acid binding protein [Apis mellifera]
gi201023329	127.78	13	8	8	69357	GABA neurotransmitter transporter-1A [Apis mellifera]
gi58585228	82.39	6	4	4	72811	GABA neurotransmitter transporter-1B [Apis mellifera]
gi118150510	65.26	12	2	2	19544	globin 1 [Apis mellifera]
gi283436154	206.31	65	21	5	41264	glutamine synthetase [Apis mellifera]
gi201023359	63.39	3	2	2	75910	glutamine:fructose-6-phosphate aminotransferase 1 [Apis mellifera]
gi295842195	145.47	62	12	12	19157	glutathione peroxidase-like 1 [Apis mellifera]
gi237681308	127.94	32	7	7	23762	glutathione S-transferase S1 [Apis mellifera]
gi62526114	177.47	49	16	16	40145	glycerol-3-phosphate dehydrogenase [Apis mellifera]
gi58585206	39.22	2	1	1	68305	guanylate cyclase soluble beta 1 [Apis mellifera]
gi209969778	39.18	13	1	1	9421	heat shock factor binding protein 1-like [Apis mellifera]
gi229892248	252.78	54	47	46	83384	heat shock protein 90 [Apis mellifera]
gi229892214	163.23	23	14	10	72866	heat shock protein cognate 3 precursor [Apis mellifera]
gi229892210	250.78	70	43	25	71086	heat shock protein cognate 4 [Apis mellifera]
gi229892203	216.65	35	25	25	75404	heat shock protein cognate 5 [Apis mellifera]
gi229892265	205.12	28	19	1	70389	heat shock protein Hsp70Ab-like [Apis mellifera]
gi58585078	40.23	5	1	1	33320	hyperpolarization-activated ion channel [Apis mellifera]
gi60115688	66.71	11	2	2	24789	icarapin-like precursor [Apis mellifera]
gi288872187	196.62	35	19	19	80369	NADH-ubiquinone oxidoreductase 75 kDa subunit mitochondrial [Apis mellifera]
gi224809502	20.8	1	1	1	90895	neuroligin 4 precursor [Apis mellifera]
gi58585096	32.57	1	1	1	106270	NMDA receptor 1 [Apis mellifera]
gi335892796	72.22	12	3	2	22644	peptidyl-prolyl cis-trans isomerase B precursor [Apis mellifera]
gi283436152	168.03	55	12	12	25134	peroxiredoxin-like protein [Apis mellifera]
gi148231752	140.29	65	6	6	13803	profilin [Apis mellifera]
gi268370271	51.4	5	1	1	40985	prohormone-2 precursor [Apis mellifera]
gi201023355	189.45	34	17	16	76988	protein kinase C [Apis mellifera]
gi335892852	67.06	6	3	3	58330	putative fatty acyl-CoA reductase CG8306-like [Apis mellifera]
gi335892820	177.15	54	15	15	38449	pyruvate dehydrogenase E1 component subunit beta mitochondrial [Apis mellifera]
gi334883143	62.32	7	2	2	45237	quinone oxidoreductase-like protein 2-like [Apis mellifera]
gi507418852	184.09	41	16	16	67180	Rab escort protein [Apis mellifera]
gi295849268	125.61	40	6	6	15634	superoxide dismutase 1 [Apis mellifera]
gi295849286	170.13	56	11	11	24525	superoxide dismutase 2 mitochondrial [Apis mellifera]
gi224809489	176.31	41	18	18	48866	synaptotagmin 1 [Apis mellifera]
gi507418844	120.23	26	6	6	33605	syntaxin 1A [Apis mellifera]
gi58585094	41.81	4	1	1	39039	tachykinins precursor [Apis mellifera]
gi58585132	49.66	6	1	1	25326	tetraspanin 6 [Apis mellifera]
gi295842220	167.51	40	10	10	27168	thioredoxin peroxidase 3 isoform 1 [Apis mellifera]
gi295842222	148.01	23	7	7	59246	thioredoxin reductase 1 isoform 1 [Apis mellifera]
gi295842224	148.01	25	7	7	54277	thioredoxin reductase 1 isoform 2 [Apis mellifera]
gi58585086	214.98	45	23	23	78657	transferrin 1 precursor [Apis mellifera]
gi162952028	68.01	5	2	2	72817	trehalase precursor [Apis mellifera]
gi148224276	170.83	59	12	12	26899	triosephosphate isomerase [Apis mellifera]
gi58585110	46.16	3	1	1	45268	type I inositol 1 4 5-trisphosphate 5-phosphatase [Apis mellifera]
gi94400883	88.54	11	3	3	55585	unzipped precursor [Apis mellifera]
gi58585082	94.61	26	3	3	15971	vacuolar H+ ATP synthase 16 kDa proteolipid subunit [Apis mellifera]
gi226533687	36.59	2	1	1	53703	venom serine carboxypeptidase precursor [Apis mellifera]
gi58585212	110.45	18	7	7	47728	yellow-f precursor [Apis mellifera]
gi571575537	133.67	56	8	8	11897	10 kDa heat shock protein mitochondrial-like isoform X1 [Apis mellifera]
gi66547447	133.67	58	8	8	11403	10 kDa heat shock protein mitochondrial-like isoform X2 [Apis mellifera]
gi571576717	71.88	25	2	2	12639	12 kDa FK506-binding protein [Apis mellifera]
gi571538231	157.7	55	12	10	29111	14-3-3 protein epsilon isoform X1 [Apis mellifera]
gi571554783	186.32	65	19	1	28074	14-3-3 protein zeta-like isoform X1 [Apis mellifera]
gi571554787	186.46	65	19	1	28076	14-3-3 protein zeta-like isoform X2 [Apis mellifera]
gi571554790	186.32	65	19	1	28067	14-3-3 protein zeta-like isoform X3 [Apis mellifera]
gi571554793	186.32	65	19	1	28074	14-3-3 protein zeta-like isoform X4 [Apis mellifera]
gi571554796	186.32	65	19	1	28074	14-3-3 protein zeta-like isoform X5 [Apis mellifera]
gi571554799	186.46	65	19	1	28076	14-3-3 protein zeta-like isoform X6 [Apis mellifera]
gi571554802	186.32	65	19	1	28067	14-3-3 protein zeta-like isoform X7 [Apis mellifera]
gi571540469	150.37	20	7	7	56495	1-acylglycerophosphocholine O-acyltransferase 1-like isoform X1 [Apis mellifera]
gi66542933	34.6	5	1	1	31651	1-acyl-sn-glycerol-3-phosphate acyltransferase delta-like [Apis mellifera]
gi328781273	61.27	3	2	2	126964	1-phosphatidylinositol 4 5-bisphosphate phosphodiesterase [Apis mellifera]
gi571525362	156.39	13	10	10	144225	1-phosphatidylinositol 4 5-bisphosphate phosphodiesterase classes I and II isoform X3 [Apis mellifera]
gi571525366	156.39	13	10	10	143655	1-phosphatidylinositol 4 5-bisphosphate phosphodiesterase classes I and II isoform X4 [Apis mellifera]
gi328787711	156.39	13	10	10	144314	1-phosphatidylinositol 4 5-bisphosphate phosphodiesterase classes I and II isoformX2 [Apis mellifera]
gi571508698	84.24	10	3	3	44487	26S protease regulatory subunit 10B [Apis mellifera]
gi66509032	82.21	7	2	2	49234	26S protease regulatory subunit 4 isoform 1 [Apis mellifera]
gi48101907	92.36	12	3	3	47628	26S protease regulatory subunit 6A [Apis mellifera]
gi571558762	54.08	5	2	2	45763	26S protease regulatory subunit 8 isoform X1 [Apis mellifera]
gi571558766	54.08	5	2	2	45763	26S protease regulatory subunit 8 isoform X2 [Apis mellifera]
gi571558772	54.08	5	2	2	45763	26S protease regulatory subunit 8 isoform X3 [Apis mellifera]
gi571558776	54.08	5	2	2	45763	26S protease regulatory subunit 8 isoform X4 [Apis mellifera]
gi571566140	66.32	7	2	2	47386	26S proteasome non-ATPase regulatory subunit 11-like [Apis mellifera]
gi571578355	92.62	9	2	2	50233	26S proteasome non-ATPase regulatory subunit 12 [Apis mellifera]
gi66547365	74.01	6	2	2	43640	26S proteasome non-ATPase regulatory subunit 13 [Apis mellifera]
gi571521158	43.77	7	2	2	34616	26S proteasome non-ATPase regulatory subunit 14 [Apis mellifera]
gi571552606	81.2	3	2	2	65794	26S proteasome non-ATPase regulatory subunit 1-like [Apis mellifera]
gi66519390	60.77	3	2	2	98625	26S proteasome non-ATPase regulatory subunit 2 [Apis mellifera]
gi571514405	71.21	8	2	2	45598	26S proteasome non-ATPase regulatory subunit 6-like [Apis mellifera]
gi66522335	106.33	20	6	6	36454	26S proteasome non-ATPase regulatory subunit 7-like [Apis mellifera]
gi571554575	239.99	36	34	1	122942	2-oxoglutarate dehydrogenase mitochondrial-like isoform X2 [Apis mellifera]
gi571554584	239.99	37	34	1	120447	2-oxoglutarate dehydrogenase mitochondrial-like isoform X4 [Apis mellifera]
gi571554588	237.7	38	35	35	118079	2-oxoglutarate dehydrogenase mitochondrial-like isoform X5 [Apis mellifera]
gi571554591	267.34	37	31	31	116144	2-oxoglutarate dehydrogenase mitochondrial-like isoform X6 [Apis mellifera]
gi571554598	239.99	41	34	1	108065	2-oxoglutarate dehydrogenase mitochondrial-like isoform X8 [Apis mellifera]
gi571554601	239.99	42	34	1	105570	2-oxoglutarate dehydrogenase mitochondrial-like isoform X9 [Apis mellifera]
gi328786455	240.09	38	34	1	121007	2-oxoglutarate dehydrogenase mitochondrial-like isoformX1 [Apis mellifera]
gi110760701	121.8	39	6	6	27099	3-hydroxyacyl-CoA dehydrogenase type-2-like [Apis mellifera]
gi571575116	34.07	5	1	1	48729	3-hydroxyisobutyryl-CoA hydrolase mitochondrial-like isoform X1 [Apis mellifera]
gi571554461	88.32	16	4	4	39862	3-ketoacyl-CoA thiolase mitochondrial-like isoform X1 [Apis mellifera]
gi48097100	75.39	13	3	3	42504	3-ketoacyl-CoA thiolase mitochondrial-like isoform X2 [Apis mellifera]
gi48106363	37.1	6	1	1	17875	40S ribosomal protein S10-like isoform 1 [Apis mellifera]
gi66517421	37.1	6	1	1	17875	40S ribosomal protein S10-like isoform 2 [Apis mellifera]
gi571577109	54.18	10	1	1	19170	40S ribosomal protein S13 isoform X1 [Apis mellifera]
gi66562243	54.18	11	1	1	17210	40S ribosomal protein S13 isoform X2 [Apis mellifera]
gi110757985	54.56	9	2	2	16954	40S ribosomal protein S15 [Apis mellifera]
gi328788587	52.94	14	2	2	14762	40S ribosomal protein S15Aa-like isoform 1 [Apis mellifera]
gi110756571	50.47	12	2	2	16878	40S ribosomal protein S16 [Apis mellifera]
gi571500813	63.07	17	1	1	15378	40S ribosomal protein S17 [Apis mellifera]
gi571569016	72.82	11	2	2	21124	40S ribosomal protein S18 [Apis mellifera]
gi571578878	82.36	20	3	3	17342	40S ribosomal protein S19a [Apis mellifera]
gi48140499	82.36	20	3	3	17342	40S ribosomal protein S19a-like [Apis mellifera]
gi48103127	106.52	18	4	4	30332	40S ribosomal protein S2 isoform 2 [Apis mellifera]
gi110766823	44.52	10	1	1	13677	40S ribosomal protein S20 [Apis mellifera]
gi110771708	39.07	8	1	1	16027	40S ribosomal protein S23-like [Apis mellifera]
gi328787488	43.44	13	1	1	13090	40S ribosomal protein S26 [Apis mellifera]
gi571522669	46.92	18	1	1	7386	40S ribosomal protein S28-like [Apis mellifera]
gi66504343	79.72	18	4	4	26842	40S ribosomal protein S3 [Apis mellifera]
gi571564814	102.52	19	4	4	30043	40S ribosomal protein S3a [Apis mellifera]
gi66517407	41.52	4	1	1	29428	40S ribosomal protein S4-like isoform 1 [Apis mellifera]
gi571532025	54.65	7	1	1	24132	40S ribosomal protein S5 isoform X1 [Apis mellifera]
gi571532029	54.65	7	1	1	24132	40S ribosomal protein S5 isoform X2 [Apis mellifera]
gi110767080	45.37	5	1	1	28896	40S ribosomal protein S6-like [Apis mellifera]
gi571576123	48.41	7	1	1	24577	40S ribosomal protein S7 [Apis mellifera]
gi571547971	83.46	18	3	3	23902	40S ribosomal protein S8 isoform X1 [Apis mellifera]
gi571569110	51.79	7	2	2	22520	40S ribosomal protein S9 isoform X1 [Apis mellifera]
gi66524293	69.06	10	2	2	33765	40S ribosomal protein SA [Apis mellifera]
gi328790551	233.59	68	33	33	56609	4-aminobutyrate aminotransferase mitochondrial-like isoformX1 [Apis mellifera]
gi571524852	65.27	8	2	2	31837	5'-AMP-activated protein kinase subunit beta-1 isoform X2 [Apis mellifera]
gi571524858	65.27	8	2	2	31837	5'-AMP-activated protein kinase subunit beta-1 isoform X3 [Apis mellifera]
gi48113496	65.27	8	2	2	31837	5'-AMP-activated protein kinase subunit beta-1 isoformX1 [Apis mellifera]
gi571556092	38.44	2	1	1	62422	5'-nucleotidase domain-containing protein 3-like [Apis mellifera]
gi66547450	249.27	65	36	36	60413	60 kDa heat shock protein mitochondrial-like [Apis mellifera]
gi571552343	57.89	10	2	2	34415	60S acidic ribosomal protein P0 isoform X2 [Apis mellifera]
gi66559310	57.89	10	2	2	34415	60S acidic ribosomal protein P0 isoformX1 [Apis mellifera]
gi110765226	64.93	22	2	2	12000	60S acidic ribosomal protein P2 [Apis mellifera]
gi571577143	74.19	16	2	2	25055	60S ribosomal protein L10 isoform X1 [Apis mellifera]
gi571577145	74.19	16	2	2	25055	60S ribosomal protein L10 isoform X2 [Apis mellifera]
gi571577147	74.19	16	2	2	25055	60S ribosomal protein L10 isoform X3 [Apis mellifera]
gi571510850	51.07	8	1	1	19246	60S ribosomal protein L11-like [Apis mellifera]
gi571578024	58.01	12	2	2	17918	60S ribosomal protein L12 isoform X1 [Apis mellifera]
gi571578026	58.01	12	2	2	17918	60S ribosomal protein L12 isoform X2 [Apis mellifera]
gi66551967	55.92	10	2	2	25303	60S ribosomal protein L13 isoform 1 [Apis mellifera]
gi66500885	35.98	6	1	1	23363	60S ribosomal protein L13a isoform 2 [Apis mellifera]
gi571500903	70.49	24	3	3	17506	60S ribosomal protein L14 isoform X1 [Apis mellifera]
gi571500899	70.49	21	3	3	19906	60S ribosomal protein L14 isoform X2 [Apis mellifera]
gi66506623	51.58	5	1	1	23885	60S ribosomal protein L15 [Apis mellifera]
gi328788782	65.12	14	2	2	21380	60S ribosomal protein L17 isoform 1 [Apis mellifera]
gi66499585	65.12	14	2	2	21380	60S ribosomal protein L17 isoform 3 [Apis mellifera]
gi48130977	35.06	4	1	1	21022	60S ribosomal protein L18a [Apis mellifera]
gi571573543	57.3	8	1	1	23583	60S ribosomal protein L19 [Apis mellifera]
gi66558956	82.46	25	2	2	14807	60S ribosomal protein L23 [Apis mellifera]
gi66549799	61.31	7	2	2	26606	60S ribosomal protein L23a [Apis mellifera]
gi110761627	40.72	8	1	1	17509	60S ribosomal protein L24 [Apis mellifera]
gi66552169	45.79	14	1	1	15757	60S ribosomal protein L28 [Apis mellifera]
gi66543659	79.5	25	2	2	12545	60S ribosomal protein L30 isoform 1 [Apis mellifera]
gi328788691	44.71	11	1	1	14231	60S ribosomal protein L31 isoform 1 [Apis mellifera]
gi48142237	44.71	11	1	1	14231	60S ribosomal protein L31 isoform 2 [Apis mellifera]
gi571573002	24.19	6	1	1	14102	60S ribosomal protein L34 isoform X2 [Apis mellifera]
gi110762954	24.19	6	1	1	14102	60S ribosomal protein L34 isoformX1 [Apis mellifera]
gi571548748	59.88	8	2	2	16674	60S ribosomal protein L35a isoform X1 [Apis mellifera]
gi571548751	59.88	8	2	2	16674	60S ribosomal protein L35a isoform X2 [Apis mellifera]
gi571548754	59.88	8	2	2	16674	60S ribosomal protein L35a isoform X3 [Apis mellifera]
gi66525285	95.95	12	4	4	48367	60S ribosomal protein L4 isoform 1 [Apis mellifera]
gi571500086	89.39	21	5	5	31848	60S ribosomal protein L6 [Apis mellifera]
gi66565444	37.85	5	1	1	21521	60S ribosomal protein L9 [Apis mellifera]
gi571565639	96.06	9	3	3	52897	6-phosphogluconate dehydrogenase decarboxylating [Apis mellifera]
gi66549073	110.45	32	5	5	26264	6-phosphogluconolactonase-like [Apis mellifera]
gi571572819	69.18	5	2	2	88160	85/88 kDa calcium-independent phospholipase A2-like [Apis mellifera]
gi571512062	236.15	55	38	38	93891	97 kDa heat shock protein isoform X2 [Apis mellifera]
gi571519817	75.16	8	2	2	39993	abhydrolase domain-containing protein 3 isoform X3 [Apis mellifera]
gi66505792	75.16	7	2	2	44059	abhydrolase domain-containing protein 3 isoformX2 [Apis mellifera]
gi571562573	55.32	6	2	2	73905	acetylcholinesterase isoform X1 [Apis mellifera]
gi48097314	55.32	6	2	2	73905	acetylcholinesterase isoform X2 [Apis mellifera]
gi571506184	99.44	12	3	3	44469	acetyl-CoA acetyltransferase mitochondrial-like isoform X2 [Apis mellifera]
gi571538825	126.03	16	8	7	60770	acetyl-coenzyme A synthetase-like [Apis mellifera]
gi571569906	239.62	54	40	39	85514	aconitate hydratase mitochondrial-like isoform X1 [Apis mellifera]
gi48098039	239.62	54	40	39	85995	aconitate hydratase mitochondrial-like isoform X2 [Apis mellifera]
gi66547471	204.58	47	25	1	41797	actin clone 403-like [Apis mellifera]
gi571508492	148.91	15	10	1	89130	actin-binding LIM protein 2-like isoform X3 [Apis mellifera]
gi571508501	150.93	15	10	1	86874	actin-binding LIM protein 2-like isoform X5 [Apis mellifera]
gi571504170	95.73	9	3	3	66949	actin-interacting protein 1 isoform X1 [Apis mellifera]
gi328790339	95.73	9	3	3	67105	actin-interacting protein 1 isoform X2 [Apis mellifera]
gi66547891	118.9	25	5	5	42668	actin-like protein 87C-like [Apis mellifera]
gi48096310	70.16	10	2	2	40996	actin-related protein 2/3 complex subunit 1A [Apis mellifera]
gi110756153	30.32	4	1	1	20163	actin-related protein 2/3 complex subunit 3 isoform 1 [Apis mellifera]
gi328786971	30.18	5	1	1	19713	actin-related protein 2/3 complex subunit 4 [Apis mellifera]
gi571517477	67.25	16	2	2	17340	actin-related protein 2/3 complex subunit 5 [Apis mellifera]
gi571508683	67.37	8	2	2	45996	actin-related protein 2-like isoform X3 [Apis mellifera]
gi571508689	67.37	8	2	2	45326	actin-related protein 2-like isoform X4 [Apis mellifera]
gi328792501	67.37	8	2	2	44533	actin-related protein 2-like isoformX1 [Apis mellifera]
gi66501030	67.37	8	2	2	45203	actin-related protein 2-like isoformX2 [Apis mellifera]
gi66499731	100.16	10	4	4	46859	actin-related protein 3-like [Apis mellifera]
gi66530537	52.51	8	2	2	39158	activator of 90 kDa heat shock protein ATPase homolog 1-like isoform 2 [Apis mellifera]
gi571518927	85.66	20	4	4	21535	acyl carrier protein mitochondrial-like [Apis mellifera]
gi66517653	53.69	17	2	2	11163	acylphosphatase-1-like [Apis mellifera]
gi48101936	96.17	28	6	6	23848	acyl-protein thioesterase 1-like [Apis mellifera]
gi66519683	84.42	7	2	2	47977	adenosylhomocysteinase-like [Apis mellifera]
gi571559065	40.75	1	1	1	110856	adenylate cyclase 3 isoform X1 [Apis mellifera]
gi571559068	40.75	2	1	1	92460	adenylate cyclase 3 isoform X2 [Apis mellifera]
gi571559072	40.75	2	1	1	89644	adenylate cyclase 3 isoform X3 [Apis mellifera]
gi66556661	143.03	48	8	8	28514	adenylate kinase [Apis mellifera]
gi66524128	48.63	2	1	1	49283	adenylosuccinate synthetase-like [Apis mellifera]
gi571552351	103.94	7	4	4	85162	adenylyl cyclase-associated protein 1-like isoform X2 [Apis mellifera]
gi571552355	103.94	7	4	4	85162	adenylyl cyclase-associated protein 1-like isoform X3 [Apis mellifera]
gi571552359	103.94	11	4	4	58408	adenylyl cyclase-associated protein 1-like isoform X4 [Apis mellifera]
gi571552363	103.94	13	4	4	46125	adenylyl cyclase-associated protein 1-like isoform X5 [Apis mellifera]
gi328781636	103.94	7	4	4	87335	adenylyl cyclase-associated protein 1-like isoformX1 [Apis mellifera]
gi66519149	31.21	3	1	1	53976	ADP-dependent glucokinase-like [Apis mellifera]
gi328791014	103.55	35	6	6	20707	ADP-ribosylation factor 1-like isoform X2 [Apis mellifera]
gi66549728	103.55	35	6	6	20707	ADP-ribosylation factor 1-like isoformX1 [Apis mellifera]
gi571558591	75.46	14	2	1	20422	ADP-ribosylation factor 2-like [Apis mellifera]
gi110758776	59.84	9	2	2	27337	ADP-ribosylation factor-like protein 2-like [Apis mellifera]
gi328783319	88.63	28	4	4	20164	ADP-ribosylation factor-like protein 3-like [Apis mellifera]
gi571576027	112.47	30	5	5	21264	ADP-ribosylation factor-like protein 8B-A-like isoform X1 [Apis mellifera]
gi571576029	112.47	30	5	5	21264	ADP-ribosylation factor-like protein 8B-A-like isoform X2 [Apis mellifera]
gi328778400	112.47	30	5	5	21264	ADP-ribosylation factor-like protein 8B-A-like isoform X3 [Apis mellifera]
gi110749420	115.69	9	6	6	91106	AFG3-like protein 2-like [Apis mellifera]
gi571542290	191.38	43	20	20	60829	alanine aminotransferase 2-like [Apis mellifera]
gi571522855	49.67	3	1	1	53874	alanine--glyoxylate aminotransferase 2-like [Apis mellifera]
gi571530383	122.29	32	8	8	37770	alcohol dehydrogenase [NADP(+)]-like isoform X1 [Apis mellifera]
gi571530387	122.29	32	8	8	37770	alcohol dehydrogenase [NADP(+)]-like isoform X2 [Apis mellifera]
gi66530423	189.59	46	15	15	55686	aldehyde dehydrogenase mitochondrial isoform 1 [Apis mellifera]
gi66525576	180.56	64	17	17	36082	aldose reductase-like isoform 1 [Apis mellifera]
gi571574165	145.52	36	8	8	36170	aldose reductase-like isoform X2 [Apis mellifera]
gi571574163	145.52	36	8	8	36383	aldose reductase-like isoformX1 [Apis mellifera]
gi571572159	45.02	2	1	1	59485	alkaline phosphatase tissue-nonspecific isozyme-like isoform X1 [Apis mellifera]
gi571572163	45.02	3	1	1	57568	alkaline phosphatase tissue-nonspecific isozyme-like isoform X2 [Apis mellifera]
gi571514207	123.87	22	7	7	60830	alkaline phosphatase 4-like isoform X1 [Apis mellifera]
gi571514211	123.87	22	7	7	60830	alkaline phosphatase 4-like isoform X2 [Apis mellifera]
gi328789359	123.87	21	7	7	62378	alkaline phosphatase 4-like isoform X3 [Apis mellifera]
gi328776873	84.94	5	4	4	87206	alpha alpha-trehalose-phosphate synthase [UDP-forming] A isoform 1 [Apis mellifera]
gi328776871	84.94	5	4	4	86383	alpha alpha-trehalose-phosphate synthase [UDP-forming] A isoform 2 [Apis mellifera]
gi571500982	27.41	3	1	1	35336	alpha/beta hydrolase domain-containing protein 11-like isoform X1 [Apis mellifera]
gi328781481	27.41	3	1	1	36025	alpha/beta hydrolase domain-containing protein 11-like isoform X2 [Apis mellifera]
gi571563087	66.09	3	2	2	101915	alpha-actinin sarcomeric [Apis mellifera]
gi48096676	103.77	16	5	5	45304	aminoacylase-1-like [Apis mellifera]
gi571539011	233	41	37	36	111245	aminopeptidase N-like isoform X1 [Apis mellifera]
gi328782359	233	40	37	36	112600	aminopeptidase N-like isoform X2 [Apis mellifera]
gi571539854	61.41	5	2	2	112511	aminopeptidase N-like isoform X3 [Apis mellifera]
gi66512450	61.41	5	2	2	112511	aminopeptidase N-like isoformX1 [Apis mellifera]
gi571529433	35.54	1	1	1	81280	AMP deaminase 2-like isoform X10 [Apis mellifera]
gi571529436	35.54	1	1	1	81280	AMP deaminase 2-like isoform X11 [Apis mellifera]
gi571529406	35.54	1	1	1	91844	AMP deaminase 2-like isoform X3 [Apis mellifera]
gi571529409	35.54	1	1	1	91844	AMP deaminase 2-like isoform X4 [Apis mellifera]
gi571529412	35.54	1	1	1	90038	AMP deaminase 2-like isoform X5 [Apis mellifera]
gi571529417	35.54	1	1	1	88714	AMP deaminase 2-like isoform X6 [Apis mellifera]
gi571529421	35.54	1	1	1	88714	AMP deaminase 2-like isoform X7 [Apis mellifera]
gi571529425	35.54	1	1	1	88714	AMP deaminase 2-like isoform X8 [Apis mellifera]
gi571529429	35.54	1	1	1	88714	AMP deaminase 2-like isoform X9 [Apis mellifera]
gi328788208	35.54	1	1	1	90038	AMP deaminase 2-like isoformX2 [Apis mellifera]
gi571525686	126.6	7	7	4	152415	ankyrin-3 isoform X1 [Apis mellifera]
gi571525689	149.01	10	8	6	151542	ankyrin-3 isoform X2 [Apis mellifera]
gi571525692	126.6	7	7	4	150385	ankyrin-3 isoform X3 [Apis mellifera]
gi571525695	126.6	7	7	4	150314	ankyrin-3 isoform X4 [Apis mellifera]
gi571560947	76.15	7	3	3	56559	annexin-B11-like isoform X1 [Apis mellifera]
gi571560954	76.15	11	3	3	36028	annexin-B11-like isoform X2 [Apis mellifera]
gi571560957	76.15	11	3	3	36028	annexin-B11-like isoform X3 [Apis mellifera]
gi66519365	76.15	7	3	3	56559	annexin-B11-like isoform X4 [Apis mellifera]
gi571531564	52	7	2	1	33885	annexin-B9-like [Apis mellifera]
gi571546588	193.67	67	17	1	35882	annexin-B9-like isoform X1 [Apis mellifera]
gi66530530	193.15	67	17	1	35937	annexin-B9-like isoform X3 [Apis mellifera]
gi571540977	42.31	1	1	1	125708	anoctamin-8-like isoform X2 [Apis mellifera]
gi571540981	42.31	1	1	1	125495	anoctamin-8-like isoform X3 [Apis mellifera]
gi571540985	42.31	1	1	1	125424	anoctamin-8-like isoform X4 [Apis mellifera]
gi571540987	42.31	1	1	1	124111	anoctamin-8-like isoform X5 [Apis mellifera]
gi571540991	42.31	1	1	1	115573	anoctamin-8-like isoform X6 [Apis mellifera]
gi328790235	42.31	1	1	1	126238	anoctamin-8-like isoformX1 [Apis mellifera]
gi571512170	191.87	32	19	19	103035	AP-1 complex subunit beta-1 [Apis mellifera]
gi66511475	183.73	24	18	18	104956	AP-2 complex subunit alpha isoformX1 [Apis mellifera]
gi48097876	127.91	20	6	6	49964	AP-2 complex subunit mu isoform 1 [Apis mellifera]
gi571501722	89.84	8	3	3	74332	apoptosis-inducing factor 1 mitochondrial [Apis mellifera]
gi571538682	123.33	13	6	5	69455	apoptosis-inducing factor 3 isoform X1 [Apis mellifera]
gi110758058	123.33	13	6	5	64330	apoptosis-inducing factor 3 isoform X2 [Apis mellifera]
gi571502990	32.39	5	1	1	22686	aprataxin-like [Apis mellifera]
gi571520912	40.36	4	1	1	27145	aquaporin AQPAn.G-like isoform X1 [Apis mellifera]
gi571520919	49.14	4	1	1	27087	aquaporin AQPAn.G-like isoform X2 [Apis mellifera]
gi571520923	40.36	4	1	1	25862	aquaporin AQPAn.G-like isoform X3 [Apis mellifera]
gi571520927	40.36	4	1	1	25862	aquaporin AQPAn.G-like isoform X4 [Apis mellifera]
gi48095246	40.36	4	1	1	27014	aquaporin AQPAn.G-like isoform X5 [Apis mellifera]
gi571553208	43.86	1	1	1	114976	arf-GAP with SH3 domain ANK repeat and PH domain-containing protein 1-like isoform X1 [Apis mellifera]
gi571553212	43.86	1	1	1	112294	arf-GAP with SH3 domain ANK repeat and PH domain-containing protein 1-like isoform X2 [Apis mellifera]
gi571573515	231.27	68	42	3	43618	arginine kinase isoform X1 [Apis mellifera]
gi571573517	231.27	69	42	3	42590	arginine kinase isoform X2 [Apis mellifera]
gi571573519	231.27	71	42	3	41863	arginine kinase isoform X3 [Apis mellifera]
gi66501636	49.33	2	1	1	77420	arginine--tRNA ligase cytoplasmic [Apis mellifera]
gi66517414	38.95	3	1	1	45372	arrestin homolog isoform 2 [Apis mellifera]
gi110755553	176.3	38	17	17	48049	aspartate aminotransferase mitochondrial isoform 1 [Apis mellifera]
gi48100966	226.12	47	34	33	59512	ATP synthase subunit alpha mitochondrial isoform 1 [Apis mellifera]
gi571511433	119.61	44	10	10	27781	ATP synthase subunit b mitochondrial-like [Apis mellifera]
gi571571784	258.24	78	47	47	55130	ATP synthase subunit beta mitochondrial isoform X1 [Apis mellifera]
gi571571788	258.24	78	47	47	55130	ATP synthase subunit beta mitochondrial isoform X2 [Apis mellifera]
gi571572991	130.18	65	8	8	20336	ATP synthase subunit d mitochondrial [Apis mellifera]
gi328786450	148.12	55	8	8	17618	ATP synthase subunit delta mitochondrial isoform 1 [Apis mellifera]
gi66517317	148.12	55	8	8	17618	ATP synthase subunit delta mitochondrial isoform 3 [Apis mellifera]
gi66547758	61.83	32	2	2	9767	ATP synthase subunit e mitochondrial [Apis mellifera]
gi110764763	76.35	26	2	2	6781	ATP synthase subunit epsilon mitochondrial-like isoform 1 [Apis mellifera]
gi328779841	76.35	27	2	2	6531	ATP synthase subunit epsilon mitochondrial-like isoform 2 [Apis mellifera]
gi571536514	81.88	36	5	5	11133	ATP synthase subunit g mitochondrial-like [Apis mellifera]
gi571565099	155.84	41	11	11	32827	ATP synthase subunit gamma mitochondrial isoform X1 [Apis mellifera]
gi66554156	155.84	41	11	11	32827	ATP synthase subunit gamma mitochondrial isoform X2 [Apis mellifera]
gi66504360	138.12	40	7	7	22635	ATP synthase subunit O mitochondrial [Apis mellifera]
gi328785946	62.47	13	2	2	10958	ATP synthase-coupling factor 6 mitochondrial [Apis mellifera]
gi571544412	33.7	3	1	1	38325	ATPase ASNA1 homolog [Apis mellifera]
gi328775871	52.6	5	1	1	42500	ATPase family AAA domain-containing protein 1-A-like [Apis mellifera]
gi571575497	36.32	1	1	1	68855	ATPase family AAA domain-containing protein 3 isoform X1 [Apis mellifera]
gi571575499	36.32	1	1	1	68855	ATPase family AAA domain-containing protein 3 isoform X2 [Apis mellifera]
gi571573480	118.62	32	5	5	11668	ATPase inhibitor mai-2 mitochondrial-like [Apis mellifera]
gi571517543	94.28	2	2	2	192051	ATP-binding cassette sub-family A member 2-like isoform X1 [Apis mellifera]
gi328778864	94.28	2	2	2	192051	ATP-binding cassette sub-family A member 2-like isoform X2 [Apis mellifera]
gi571521115	48.88	2	1	1	68433	ATP-binding cassette sub-family E member 1 [Apis mellifera]
gi571571517	173.65	20	15	15	120058	ATP-citrate synthase isoform X2 [Apis mellifera]
gi66530142	173.65	20	15	15	120058	ATP-citrate synthase isoformX1 [Apis mellifera]
gi571548509	63.06	5	2	2	48794	ATP-dependent RNA helicase WM6-like isoform X1 [Apis mellifera]
gi66532824	63.06	5	2	2	48794	ATP-dependent RNA helicase WM6-like isoform X2 [Apis mellifera]
gi66564768	72.67	17	3	3	37552	autophagy 1 [Apis mellifera]
gi110765976	77.69	18	2	2	21197	BAG family molecular chaperone regulator 2-like [Apis mellifera]
gi571540738	46.9	1	1	1	144950	BAI1-associated protein 3-like [Apis mellifera]
gi571544563	43.51	1	1	1	488122	basement membrane-specific heparan sulfate proteoglycan core protein-like [Apis mellifera]
gi571545383	35.51	2	1	1	58191	basic-leucine zipper transcription factor A isoform X3 [Apis mellifera]
gi328784729	35.51	2	1	1	57650	basic-leucine zipper transcription factor A isoformX2 [Apis mellifera]
gi571549591	49.95	4	1	1	49374	beta-arrestin-1 isoform X1 [Apis mellifera]
gi571549598	49.95	5	1	1	46104	beta-arrestin-1 isoform X2 [Apis mellifera]
gi571549603	49.95	5	1	1	44287	beta-arrestin-1 isoform X3 [Apis mellifera]
gi328781218	49.95	4	1	1	49182	beta-arrestin-1 isoform X4 [Apis mellifera]
gi571549435	56.28	5	2	2	64199	beta-hexosaminidase subunit beta-like [Apis mellifera]
gi571576251	47.04	1	1	1	157029	bifunctional glutamate/proline--tRNA ligase [Apis mellifera]
gi571558981	60.29	8	2	2	37113	bifunctional methylenetetrahydrofolate dehydrogenase/cyclohydrolase mitochondrial isoform X1 [Apis mellifera]
gi571558984	60.29	8	2	2	36072	bifunctional methylenetetrahydrofolate dehydrogenase/cyclohydrolase mitochondrial isoform X2 [Apis mellifera]
gi571547954	87.43	9	3	3	63407	bifunctional purine biosynthesis protein PURH-like isoform X1 [Apis mellifera]
gi66516304	87.43	8	3	3	65727	bifunctional purine biosynthesis protein PURH-like isoform X2 [Apis mellifera]
gi328784556	56.37	3	1	1	61210	bile salt-activated lipase-like isoform X4 [Apis mellifera]
gi48097870	62.5	23	1	1	14208	biogenesis of lysosome-related organelles complex 1 subunit 1-like [Apis mellifera]
gi571525675	62.85	3	2	2	91277	biotin--protein ligase isoform X1 [Apis mellifera]
gi571525670	62.85	2	2	2	111478	biotin--protein ligase isoform X2 [Apis mellifera]
gi328791545	39.27	8	1	1	16465	bis(5'-nucleosyl)-tetraphosphatase [asymmetrical] isoform X1 [Apis mellifera]
gi571505889	39.27	9	1	1	15853	bis(5'-nucleosyl)-tetraphosphatase [asymmetrical] isoform X2 [Apis mellifera]
gi571505892	39.27	9	1	1	15128	bis(5'-nucleosyl)-tetraphosphatase [asymmetrical] isoform X3 [Apis mellifera]
gi571500181	132.26	19	9	9	52411	bleomycin hydrolase-like isoform X2 [Apis mellifera]
gi571548000	160.54	7	12	12	264871	bruchpilot isoform X1 [Apis mellifera]
gi571548006	160.54	8	12	12	220473	bruchpilot isoform X2 [Apis mellifera]
gi571509256	127.5	34	6	6	27951	BTB/POZ domain-containing protein KCTD16-like [Apis mellifera]
gi571577125	88.82	11	3	3	43537	CAAX prenyl protease 1 homolog isoform X1 [Apis mellifera]
gi571577127	88.82	13	3	3	37366	CAAX prenyl protease 1 homolog isoform X2 [Apis mellifera]
gi571577129	88.82	13	3	3	36253	CAAX prenyl protease 1 homolog isoform X3 [Apis mellifera]
gi328793120	88.82	10	3	3	52168	CAAX prenyl protease 1 homolog isoform X4 [Apis mellifera]
gi571577993	35.14	4	1	1	20524	calcium channel flower-like isoform X1 [Apis mellifera]
gi571577995	35.14	4	1	1	20280	calcium channel flower-like isoform X2 [Apis mellifera]
gi571522484	173.86	28	13	1	59848	calcium/calmodulin-dependent protein kinase II isoform X14 [Apis mellifera]
gi571522488	160.77	28	11	1	59993	calcium/calmodulin-dependent protein kinase II isoform X15 [Apis mellifera]
gi571522496	161.9	28	11	1	59185	calcium/calmodulin-dependent protein kinase II isoform X17 [Apis mellifera]
gi571522500	161.9	29	11	1	57555	calcium/calmodulin-dependent protein kinase II isoform X18 [Apis mellifera]
gi571522504	160.77	28	11	1	57484	calcium/calmodulin-dependent protein kinase II isoform X19 [Apis mellifera]
gi571522508	161.9	29	11	1	58037	calcium/calmodulin-dependent protein kinase II isoform X20 [Apis mellifera]
gi571522512	160.77	29	11	1	57966	calcium/calmodulin-dependent protein kinase II isoform X21 [Apis mellifera]
gi571522516	160.77	29	11	1	57700	calcium/calmodulin-dependent protein kinase II isoform X22 [Apis mellifera]
gi571522518	161.9	29	11	1	57374	calcium/calmodulin-dependent protein kinase II isoform X23 [Apis mellifera]
gi571522522	160.77	29	11	1	57038	calcium/calmodulin-dependent protein kinase II isoform X24 [Apis mellifera]
gi571522526	161.9	29	11	1	56885	calcium/calmodulin-dependent protein kinase II isoform X25 [Apis mellifera]
gi571522530	161.9	30	11	1	56191	calcium/calmodulin-dependent protein kinase II isoform X26 [Apis mellifera]
gi571522534	160.77	30	11	1	55673	calcium/calmodulin-dependent protein kinase II isoform X27 [Apis mellifera]
gi571522538	160.77	30	11	1	55011	calcium/calmodulin-dependent protein kinase II isoform X28 [Apis mellifera]
gi571522540	161.9	31	11	1	54592	calcium/calmodulin-dependent protein kinase II isoform X29 [Apis mellifera]
gi571522544	160.77	30	11	1	54521	calcium/calmodulin-dependent protein kinase II isoform X30 [Apis mellifera]
gi571522548	161.9	31	11	1	53898	calcium/calmodulin-dependent protein kinase II isoform X31 [Apis mellifera]
gi571522552	208.6	43	19	1	53827	calcium/calmodulin-dependent protein kinase II isoform X32 [Apis mellifera]
gi571522555	161.9	32	11	1	52565	calcium/calmodulin-dependent protein kinase II isoform X33 [Apis mellifera]
gi571522559	208.6	44	19	1	52494	calcium/calmodulin-dependent protein kinase II isoform X34 [Apis mellifera]
gi571522566	161.9	32	11	1	51902	calcium/calmodulin-dependent protein kinase II isoform X36 [Apis mellifera]
gi571522570	160.77	32	11	1	51831	calcium/calmodulin-dependent protein kinase II isoform X37 [Apis mellifera]
gi110764289	88.98	12	3	3	41970	calcium/calmodulin-dependent protein kinase type 1 isoform X1 [Apis mellifera]
gi571537949	88.98	11	3	3	48868	calcium/calmodulin-dependent protein kinase type 1 isoform X2 [Apis mellifera]
gi571544790	148.55	18	8	8	80857	calcium-binding mitochondrial carrier protein Aralar1 isoform X1 [Apis mellifera]
gi571544793	148.55	18	8	8	79581	calcium-binding mitochondrial carrier protein Aralar1 isoform X2 [Apis mellifera]
gi571544797	148.55	18	8	8	76841	calcium-binding mitochondrial carrier protein Aralar1 isoform X3 [Apis mellifera]
gi571544801	148.55	19	8	8	76032	calcium-binding mitochondrial carrier protein Aralar1 isoform X4 [Apis mellifera]
gi571504092	41.59	8	1	1	20538	calcium-binding mitochondrial carrier protein SCaMC-1-B-like [Apis mellifera]
gi571514232	123.12	7	7	7	156938	calcium-dependent secretion activator isoform X1 [Apis mellifera]
gi571514236	123.12	7	7	7	156938	calcium-dependent secretion activator isoform X2 [Apis mellifera]
gi571514254	123.12	7	7	7	156938	calcium-dependent secretion activator isoform X3 [Apis mellifera]
gi571514258	123.12	7	7	7	156938	calcium-dependent secretion activator isoform X4 [Apis mellifera]
gi571514263	123.12	7	7	7	156938	calcium-dependent secretion activator isoform X5 [Apis mellifera]
gi571514267	123.12	7	7	7	156938	calcium-dependent secretion activator isoform X6 [Apis mellifera]
gi571514274	123.12	7	7	7	156810	calcium-dependent secretion activator isoform X7 [Apis mellifera]
gi571514278	123.12	7	7	7	156711	calcium-dependent secretion activator isoform X8 [Apis mellifera]
gi66503818	123.12	7	7	7	156839	calcium-dependent secretion activator isoform X9 [Apis mellifera]
gi571564905	173.71	18	15	14	112167	calcium-transporting ATPase sarcoplasmic/endoplasmic reticulum type isoform X1 [Apis mellifera]
gi571564908	173.71	18	15	14	112167	calcium-transporting ATPase sarcoplasmic/endoplasmic reticulum type isoform X2 [Apis mellifera]
gi571564911	173.71	18	15	14	112167	calcium-transporting ATPase sarcoplasmic/endoplasmic reticulum type isoform X3 [Apis mellifera]
gi571564914	173.71	19	15	14	110028	calcium-transporting ATPase sarcoplasmic/endoplasmic reticulum type isoform X4 [Apis mellifera]
gi66564402	57.5	10	2	2	25922	calcyclin-binding protein-like [Apis mellifera]
gi571544921	138.97	43	6	6	24577	calcyphosin-like protein-like isoform X1 [Apis mellifera]
gi328784667	138.97	43	6	6	24577	calcyphosin-like protein-like isoform X2 [Apis mellifera]
gi571565086	150.01	44	9	9	16811	calmodulin-like [Apis mellifera]
gi571541951	78.07	6	2	2	70226	calnexin isoform X1 [Apis mellifera]
gi571541954	78.07	6	2	2	65490	calnexin isoform X2 [Apis mellifera]
gi571541958	78.07	6	2	2	65038	calnexin isoform X3 [Apis mellifera]
gi571523319	24.19	1	1	1	126367	calpain-D isoform X1 [Apis mellifera]
gi571523323	24.19	1	1	1	124994	calpain-D isoform X2 [Apis mellifera]
gi66547724	24.48	1	1	1	150674	calpain-D isoform X3 [Apis mellifera]
gi571542665	188.11	52	18	18	47174	calreticulin [Apis mellifera]
gi66509518	78.97	9	2	2	37772	calumenin [Apis mellifera]
gi48126576	142.13	24	9	9	40621	cAMP-dependent protein kinase catalytic subunit isoform 1 [Apis mellifera]
gi571549109	50.73	6	1	1	36155	cAMP-dependent protein kinase type I regulatory subunit isoform X2 [Apis mellifera]
gi571549112	50.73	6	1	1	35544	cAMP-dependent protein kinase type I regulatory subunit isoform X3 [Apis mellifera]
gi571549115	50.73	6	1	1	35544	cAMP-dependent protein kinase type I regulatory subunit isoform X4 [Apis mellifera]
gi571549118	50.73	6	1	1	35432	cAMP-dependent protein kinase type I regulatory subunit isoform X5 [Apis mellifera]
gi48106841	50.73	5	1	1	41664	cAMP-dependent protein kinase type I regulatory subunit isoformX1 [Apis mellifera]
gi571553522	176.36	57	15	15	35939	cAMP-dependent protein kinase type II regulatory subunit isoform X2 [Apis mellifera]
gi66517761	176.36	47	15	15	43868	cAMP-dependent protein kinase type II regulatory subunit isoformX1 [Apis mellifera]
gi571546273	124.43	7	5	5	112504	cAMP-specific 3' 5'-cyclic phosphodiesterase isoforms N/G isoform X1 [Apis mellifera]
gi571546320	124.43	10	5	5	79921	cAMP-specific 3' 5'-cyclic phosphodiesterase isoforms N/G isoform X13 [Apis mellifera]
gi571546330	124.43	10	5	5	78158	cAMP-specific 3' 5'-cyclic phosphodiesterase isoforms N/G isoform X16 [Apis mellifera]
gi571546334	104.05	7	4	4	77526	cAMP-specific 3' 5'-cyclic phosphodiesterase isoforms N/G isoform X17 [Apis mellifera]
gi571546338	104.05	7	4	4	76671	cAMP-specific 3' 5'-cyclic phosphodiesterase isoforms N/G isoform X18 [Apis mellifera]
gi571546296	124.43	9	5	5	88131	cAMP-specific 3' 5'-cyclic phosphodiesterase isoforms N/G isoform X7 [Apis mellifera]
gi328777785	62.24	5	2	2	53264	carboxypeptidase Q-like isoform 1 [Apis mellifera]
gi571506170	71.84	7	3	3	73122	carnitine O-palmitoyltransferase 2 mitochondrial-like isoform 1 partial [Apis mellifera]
gi571562753	117.85	16	6	6	55636	casein kinase II subunit alpha isoform X3 [Apis mellifera]
gi571562755	117.85	21	6	6	41664	casein kinase II subunit alpha isoform X4 [Apis mellifera]
gi571562757	117.85	21	6	6	41664	casein kinase II subunit alpha isoform X5 [Apis mellifera]
gi328791276	117.85	16	6	6	55636	casein kinase II subunit alpha isoformX2 [Apis mellifera]
gi571517007	46.63	5	1	1	26923	casein kinase II subunit beta isoform X1 [Apis mellifera]
gi571517011	46.63	5	1	1	26232	casein kinase II subunit beta isoform X2 [Apis mellifera]
gi571517016	46.63	5	1	1	25561	casein kinase II subunit beta isoform X3 [Apis mellifera]
gi328777239	46.63	5	1	1	26253	casein kinase II subunit beta isoform X4 [Apis mellifera]
gi571507952	127.43	27	7	7	42420	cat eye syndrome critical region protein 5-like isoform X2 [Apis mellifera]
gi328792246	127.43	26	7	7	44236	cat eye syndrome critical region protein 5-like isoformX1 [Apis mellifera]
gi571560469	32.07	1	1	1	108660	catenin delta-2-like isoform X1 [Apis mellifera]
gi571560501	32.07	1	1	1	101379	catenin delta-2-like isoform X10 [Apis mellifera]
gi571560504	32.07	1	1	1	101379	catenin delta-2-like isoform X11 [Apis mellifera]
gi571560507	32.07	1	1	1	101379	catenin delta-2-like isoform X12 [Apis mellifera]
gi571560511	32.07	1	1	1	101379	catenin delta-2-like isoform X13 [Apis mellifera]
gi571560472	32.07	1	1	1	108191	catenin delta-2-like isoform X2 [Apis mellifera]
gi571560476	32.07	1	1	1	109299	catenin delta-2-like isoform X3 [Apis mellifera]
gi571560479	32.07	1	1	1	107994	catenin delta-2-like isoform X4 [Apis mellifera]
gi571560482	32.07	1	1	1	107526	catenin delta-2-like isoform X5 [Apis mellifera]
gi571560485	32.07	1	1	1	106306	catenin delta-2-like isoform X6 [Apis mellifera]
gi571560489	32.07	1	1	1	106397	catenin delta-2-like isoform X7 [Apis mellifera]
gi571560493	32.07	1	1	1	105262	catenin delta-2-like isoform X8 [Apis mellifera]
gi571560498	32.07	1	1	1	103608	catenin delta-2-like isoform X9 [Apis mellifera]
gi110759374	37.88	7	1	1	17061	CCHC-type zinc finger protein CG3800-like isoform X1 [Apis mellifera]
gi328780974	37.88	7	1	1	17061	CCHC-type zinc finger protein CG3800-like isoform X2 [Apis mellifera]
gi571548542	37.88	7	1	1	17061	CCHC-type zinc finger protein CG3800-like isoform X3 [Apis mellifera]
gi571515140	94.56	15	4	4	29311	CD151 antigen-like [Apis mellifera]
gi571539798	67	3	2	1	83202	CD2-associated protein [Apis mellifera]
gi571573277	100.24	45	4	4	15020	CDGSH iron-sulfur domain-containing protein 2 homolog isoform X1 [Apis mellifera]
gi328776656	100.24	47	4	4	14563	CDGSH iron-sulfur domain-containing protein 2 homolog isoform X2 [Apis mellifera]
gi66499068	54.71	10	2	2	24878	CDP-diacylglycerol--inositol 3-phosphatidyltransferase-like [Apis mellifera]
gi571517096	65.89	2	2	1	77263	cell wall protein AWA1-like isoform X3 [Apis mellifera]
gi571517101	65.89	3	2	1	72216	cell wall protein AWA1-like isoform X4 [Apis mellifera]
gi571517105	65.89	3	2	1	69579	cell wall protein AWA1-like isoform X5 [Apis mellifera]
gi571517108	65.89	3	2	1	65447	cell wall protein AWA1-like isoform X6 [Apis mellifera]
gi571517112	65.89	3	2	1	65447	cell wall protein AWA1-like isoform X7 [Apis mellifera]
gi571517115	65.89	3	2	1	65447	cell wall protein AWA1-like isoform X8 [Apis mellifera]
gi571517118	65.89	3	2	1	52397	cell wall protein AWA1-like isoform X9 [Apis mellifera]
gi571524916	22.5	1	1	1	75390	centrosomal protein of 89 kDa-like isoform X1 [Apis mellifera]
gi571524919	22.5	1	1	1	75390	centrosomal protein of 89 kDa-like isoform X2 [Apis mellifera]
gi571578633	105.06	13	4	4	45026	chitinase-like protein Idgf4-like partial [Apis mellifera]
gi571545713	105.06	10	4	4	60040	chitinase-like protein Idgf4-like isoform X1 [Apis mellifera]
gi571545715	105.06	12	4	4	49244	chitinase-like protein Idgf4-like isoform X2 [Apis mellifera]
gi571545717	105.06	12	4	4	49244	chitinase-like protein Idgf4-like isoform X3 [Apis mellifera]
gi48098249	40.18	5	1	1	29891	chloride intracellular channel exc-4 [Apis mellifera]
gi571539123	181.05	32	16	16	75912	choline O-acetyltransferase-like isoform X1 [Apis mellifera]
gi328784397	181.05	32	16	16	76751	choline O-acetyltransferase-like isoform X2 [Apis mellifera]
gi328788820	44.05	7	1	1	39041	chromobox protein homolog 5-like [Apis mellifera]
gi571574384	44.81	14	1	1	8130	chymotrypsin inhibitor [Apis mellifera]
gi328779022	272.57	43	60	60	192086	clathrin heavy chain-like isoform 1 [Apis mellifera]
gi571534561	93.7	26	4	4	23504	clathrin light chain isoform X1 [Apis mellifera]
gi571534565	93.7	26	4	4	23089	clathrin light chain isoform X2 [Apis mellifera]
gi328785742	93.7	26	4	4	23504	clathrin light chain isoform X3 [Apis mellifera]
gi110763426	50.95	2	1	1	104730	coatomer subunit beta [Apis mellifera]
gi66549214	92.15	25	3	3	25536	cob(I)yrinic acid a c-diamide adenosyltransferase mitochondrial-like [Apis mellifera]
gi571515702	159.66	63	11	11	16832	cofilin/actin-depolymerizing factor homolog [Apis mellifera]
gi66524513	119.12	47	4	4	21642	coiled-coil-helix-coiled-coil-helix domain-containing protein 6B mitochondrial-like [Apis mellifera]
gi328782977	98.4	3	3	3	190969	collagen alpha-1(IV) chain-like isoform 1 [Apis mellifera]
gi571576509	59.49	1	2	2	183346	collagen alpha-5(IV) chain [Apis mellifera]
gi66508940	125.04	37	7	7	29907	complement component 1 Q subcomponent-binding protein mitochondrial-like [Apis mellifera]
gi328783290	131.95	49	5	5	16450	complexin isoform X4 [Apis mellifera]
gi571508647	24.88	2	1	1	51556	COP9 signalosome complex subunit 2-like [Apis mellifera]
gi571564978	52.27	4	1	1	50577	COP9 signalosome complex subunit 4 isoform X1 [Apis mellifera]
gi571564981	46.58	5	1	1	42568	COP9 signalosome complex subunit 4 isoform X2 [Apis mellifera]
gi571565123	50.17	4	1	1	40260	COP9 signalosome complex subunit 5 isoform X3 [Apis mellifera]
gi571565126	50.17	4	1	1	38702	COP9 signalosome complex subunit 5 isoform X4 [Apis mellifera]
gi66554150	50.17	4	1	1	38702	COP9 signalosome complex subunit 5 isoformX2 [Apis mellifera]
gi66517238	37.89	4	1	1	38016	COP9 signalosome complex subunit 6-like isoform X3 [Apis mellifera]
gi110772198	50.76	24	1	1	8022	copper transport protein ATOX1-like [Apis mellifera]
gi328778154	42.85	1	1	1	135434	coronin-7-like isoform X2 [Apis mellifera]
gi571573580	92.38	7	5	5	128092	cullin-associated NEDD8-dissociated protein 1-like isoform X2 [Apis mellifera]
gi66548257	103.23	6	5	5	138770	cullin-associated NEDD8-dissociated protein 1-like isoformX1 [Apis mellifera]
gi328792585	26.82	2	1	1	46539	cyclin-dependent kinase 10 [Apis mellifera]
gi571519398	26.82	1	1	1	167060	cyclin-dependent kinase 12-like isoform X1 [Apis mellifera]
gi571519402	26.82	1	1	1	165822	cyclin-dependent kinase 12-like isoform X2 [Apis mellifera]
gi571519406	26.82	1	1	1	164844	cyclin-dependent kinase 12-like isoform X3 [Apis mellifera]
gi571519411	26.82	1	1	1	140808	cyclin-dependent kinase 12-like isoform X4 [Apis mellifera]
gi571540528	26.82	2	1	1	58277	cyclin-dependent kinase 14-like isoform X1 [Apis mellifera]
gi571540535	26.82	2	1	1	54088	cyclin-dependent kinase 14-like isoform X2 [Apis mellifera]
gi571540539	26.82	2	1	1	54088	cyclin-dependent kinase 14-like isoform X3 [Apis mellifera]
gi571540531	26.82	2	1	1	56137	cyclin-dependent kinase 14-like isoform X4 [Apis mellifera]
gi110761543	26.82	3	1	1	34052	cyclin-dependent kinase 2 isoform 2 [Apis mellifera]
gi571562181	26.82	3	1	1	34112	cyclin-dependent kinase 5 isoform X1 [Apis mellifera]
gi66550153	26.82	2	1	1	43992	cyclin-dependent kinase 9 [Apis mellifera]
gi328784654	144.01	9	6	6	128543	cyclin-G-associated kinase-like [Apis mellifera]
gi66525165	98.45	15	3	3	29223	cylicin-2-like [Apis mellifera]
gi571567945	90.59	9	3	3	46997	cysteine desulfurase mitochondrial-like isoform X1 [Apis mellifera]
gi571567948	90.59	10	3	3	40165	cysteine desulfurase mitochondrial-like isoform X2 [Apis mellifera]
gi328779544	90.59	8	3	3	49965	cysteine desulfurase mitochondrial-like isoform X3 [Apis mellifera]
gi571575329	48.62	7	1	1	25357	cysteine string protein [Apis mellifera]
gi110759577	80.79	43	2	2	14496	cytochrome b5-like isoform 1 [Apis mellifera]
gi328781214	80.79	43	2	2	14496	cytochrome b5-like isoform 2 [Apis mellifera]
gi571503469	88.92	35	2	2	15593	cytochrome b5-like isoform X1 [Apis mellifera]
gi48138794	88.92	35	2	2	15783	cytochrome b5-like isoform X2 [Apis mellifera]
gi571572998	176.64	36	16	16	54980	cytochrome b-c1 complex subunit 2 mitochondrial-like [Apis mellifera]
gi328782037	113.48	47	5	5	13508	cytochrome b-c1 complex subunit 7-like [Apis mellifera]
gi328791559	79.35	43	2	2	6922	cytochrome b-c1 complex subunit 9-like isoform X1 [Apis mellifera]
gi571505921	79.35	43	2	2	6922	cytochrome b-c1 complex subunit 9-like isoform X2 [Apis mellifera]
gi571532377	119.61	38	7	7	29811	cytochrome b-c1 complex subunit Rieske mitochondrial [Apis mellifera]
gi571578195	137.29	46	8	8	19123	cytochrome c oxidase subunit 4 isoform 1 mitochondrial isoform X1 [Apis mellifera]
gi48095960	133.88	62	8	8	17620	cytochrome c oxidase subunit 5A mitochondrial [Apis mellifera]
gi66534766	158.84	72	10	10	13939	cytochrome c oxidase subunit 5B mitochondrial [Apis mellifera]
gi110755333	124.55	54	8	8	13389	cytochrome c oxidase subunit 6A1 mitochondrial [Apis mellifera]
gi571532244	38.78	9	1	1	8756	cytochrome c oxidase subunit 6C isoform X1 [Apis mellifera]
gi571532248	38.78	9	1	1	8756	cytochrome c oxidase subunit 6C isoform X2 [Apis mellifera]
gi571532252	38.78	9	1	1	8756	cytochrome c oxidase subunit 6C isoform X3 [Apis mellifera]
gi571532256	38.78	9	1	1	8756	cytochrome c oxidase subunit 6C isoform X4 [Apis mellifera]
gi571532260	38.78	9	1	1	8756	cytochrome c oxidase subunit 6C isoform X5 [Apis mellifera]
gi571551765	132.35	27	8	8	34945	cytochrome c1 heme protein mitochondrial isoform X1 [Apis mellifera]
gi571551769	132.35	27	8	8	34817	cytochrome c1 heme protein mitochondrial isoform X2 [Apis mellifera]
gi571551773	132.35	30	8	8	31614	cytochrome c1 heme protein mitochondrial isoform X3 [Apis mellifera]
gi571551777	132.35	30	8	8	31614	cytochrome c1 heme protein mitochondrial isoform X4 [Apis mellifera]
gi66518223	132.35	27	8	8	34945	cytochrome c1 heme protein mitochondrial isoform X5 [Apis mellifera]
gi48098073	117.98	15	9	8	60952	cytochrome P450 9e2 [Apis mellifera]
gi328788756	84.74	20	3	3	21137	cytoglobin-1-like isoform X1 [Apis mellifera]
gi571568855	84.74	20	3	3	21137	cytoglobin-1-like isoform X2 [Apis mellifera]
gi571568858	84.74	20	3	3	21137	cytoglobin-1-like isoform X3 [Apis mellifera]
gi571568863	84.74	20	3	3	21137	cytoglobin-1-like isoform X4 [Apis mellifera]
gi571568866	84.74	20	3	3	21137	cytoglobin-1-like isoform X5 [Apis mellifera]
gi571568869	84.74	20	3	3	21137	cytoglobin-1-like isoform X6 [Apis mellifera]
gi66550870	79.61	4	2	2	98814	cytoplasmic aconitate hydratase-like isoform 1 [Apis mellifera]
gi571576661	52.4	2	1	1	74460	cytoplasmic dynein 1 intermediate chain isoform X27 [Apis mellifera]
gi571576665	52.4	2	1	1	73383	cytoplasmic dynein 1 intermediate chain isoform X29 [Apis mellifera]
gi571576090	89.44	11	3	3	52712	cytoplasmic dynein 1 light intermediate chain 1 isoform X1 [Apis mellifera]
gi328780822	89.44	11	3	3	53465	cytoplasmic dynein 1 light intermediate chain 1 isoform X2 [Apis mellifera]
gi66532731	110.15	20	4	4	34154	cytoplasmic phosphatidylinositol transfer protein 1 [Apis mellifera]
gi66535742	141.72	30	9	9	54252	cytosolic non-specific dipeptidase-like isoform 1 [Apis mellifera]
gi571559139	211.13	46	29	29	63522	delta-1-pyrroline-5-carboxylate dehydrogenase mitochondrial-like isoform X1 [Apis mellifera]
gi571506816	130.99	13	7	7	83807	delta-1-pyrroline-5-carboxylate synthase-like isoform X1 [Apis mellifera]
gi571506819	130.99	14	7	7	79235	delta-1-pyrroline-5-carboxylate synthase-like isoform X2 [Apis mellifera]
gi328791738	130.99	13	7	7	85034	delta-1-pyrroline-5-carboxylate synthase-like isoform X3 [Apis mellifera]
gi571523830	142.4	14	8	8	103628	diacylglycerol kinase theta-like isoform X10 [Apis mellifera]
gi571523799	142.4	14	8	8	109813	diacylglycerol kinase theta-like isoform X3 [Apis mellifera]
gi571523803	142.4	14	8	8	109549	diacylglycerol kinase theta-like isoform X4 [Apis mellifera]
gi571523807	142.4	14	8	8	109512	diacylglycerol kinase theta-like isoform X5 [Apis mellifera]
gi571523811	142.4	14	8	8	109175	diacylglycerol kinase theta-like isoform X6 [Apis mellifera]
gi571523818	142.4	14	8	8	104304	diacylglycerol kinase theta-like isoform X7 [Apis mellifera]
gi571523822	142.4	14	8	8	104267	diacylglycerol kinase theta-like isoform X8 [Apis mellifera]
gi571523826	142.4	14	8	8	103930	diacylglycerol kinase theta-like isoform X9 [Apis mellifera]
gi328782508	142.4	14	8	8	104568	diacylglycerol kinase theta-like isoformX2 [Apis mellifera]
gi571502187	71.69	7	2	1	55095	dihydrolipoyl dehydrogenase mitochondrial-like [Apis mellifera]
gi66526646	197.14	51	20	19	54525	dihydrolipoyl dehydrogenase mitochondrial-like isoform 1 [Apis mellifera]
gi571562115	79.63	21	4	4	29189	dihydrolipoyllysine-residue acetyltransferase component of pyruvate dehydrogenase complex mitochondrial-like partial [Apis mellifera]
gi328791498	124.58	13	6	6	66915	dihydrolipoyllysine-residue acetyltransferase component of pyruvate dehydrogenase complex mitochondrial-like [Apis mellifera]
gi571530366	147.91	26	11	11	46695	dihydrolipoyllysine-residue succinyltransferase component of 2-oxoglutarate dehydrogenase complex mitochondrial-like isoform X1 [Apis mellifera]
gi328788384	147.91	22	11	11	55648	dihydrolipoyllysine-residue succinyltransferase component of 2-oxoglutarate dehydrogenase complex mitochondrial-like isoform X2 [Apis mellifera]
gi66547760	123.45	45	6	6	25694	dihydropteridine reductase isoform X2 [Apis mellifera]
gi571512924	167.64	50	14	14	27788	dihydropyrimidinase 2-like [Apis mellifera]
gi571512916	166.79	40	12	12	35732	dihydropyrimidinase-like isoform X1 [Apis mellifera]
gi66509442	36.7	3	2	2	90195	dipeptidyl peptidase 3-like isoform 1 [Apis mellifera]
gi571564172	143.05	11	7	7	120153	disks large 1 tumor suppressor protein-like isoform X1 [Apis mellifera]
gi571524325	156.99	34	11	11	44869	dnaJ homolog subfamily A member 1 [Apis mellifera]
gi571547079	50.86	5	1	1	39663	dnaJ homolog subfamily B member 11-like [Apis mellifera]
gi328783748	37.93	2	1	1	64022	dnaJ homolog subfamily C member 11-like [Apis mellifera]
gi571527600	84.67	11	2	2	39109	dnaJ protein homolog 1-like [Apis mellifera]
gi328784835	71.3	9	2	2	48406	dolichyl-diphosphooligosaccharide--protein glycosyltransferase 48 kDa subunit-like isoform 1 [Apis mellifera]
gi571550208	87.01	20	4	4	27984	dopamine N-acetyltransferase-like isoformX1 [Apis mellifera]
gi571513618	20.65	1	1	1	226652	Down syndrome cell adhesion molecule-like protein CG42256-like isoform X1 [Apis mellifera]
gi571513622	20.65	1	1	1	226237	Down syndrome cell adhesion molecule-like protein CG42256-like isoform X2 [Apis mellifera]
gi571513626	20.65	1	1	1	224636	Down syndrome cell adhesion molecule-like protein CG42256-like isoform X3 [Apis mellifera]
gi571513630	20.65	1	1	1	218423	Down syndrome cell adhesion molecule-like protein CG42256-like isoform X4 [Apis mellifera]
gi571513632	20.65	1	1	1	216033	Down syndrome cell adhesion molecule-like protein CG42256-like isoform X5 [Apis mellifera]
gi571513636	20.65	1	1	1	215619	Down syndrome cell adhesion molecule-like protein CG42256-like isoform X6 [Apis mellifera]
gi571503163	101.33	7	3	3	45509	dual specificity mitogen-activated protein kinase kinase dSOR1 [Apis mellifera]
gi110759426	33.11	10	1	1	21180	dynactin subunit 3 [Apis mellifera]
gi571520396	234.24	46	37	1	99827	dynamin isoform X3 [Apis mellifera]
gi571520402	234.24	47	37	1	99509	dynamin isoform X5 [Apis mellifera]
gi571520405	234.24	47	37	1	99031	dynamin isoform X6 [Apis mellifera]
gi571520412	228.34	46	37	1	98069	dynamin isoform X8 [Apis mellifera]
gi328789099	234.24	46	37	1	100306	dynamin isoformX1 [Apis mellifera]
gi571506173	157.68	19	10	10	83029	dynamin related protein 1 [Apis mellifera]
gi571506985	114.93	2	6	6	511314	dynein heavy chain cytoplasmic partial [Apis mellifera]
gi328783818	75.38	45	3	3	10358	dynein light chain 2 cytoplasmic [Apis mellifera]
gi110764754	35.24	12	1	1	10802	dynein light chain roadblock-type 2 [Apis mellifera]
gi571533068	44.73	2	1	1	84871	dystrobrevin beta isoform X1 [Apis mellifera]
gi571533072	44.73	2	1	1	84871	dystrobrevin beta isoform X2 [Apis mellifera]
gi571533076	44.73	2	1	1	84601	dystrobrevin beta isoform X3 [Apis mellifera]
gi571533080	44.73	2	1	1	82653	dystrobrevin beta isoform X4 [Apis mellifera]
gi571533083	44.73	2	1	1	82570	dystrobrevin beta isoform X5 [Apis mellifera]
gi571532232	158.61	12	9	9	106037	EH domain-containing protein 3 [Apis mellifera]
gi571507905	141.88	29	9	1	41147	ELAV-like protein 2-like isoform X10 [Apis mellifera]
gi571507908	141.88	29	9	1	41060	ELAV-like protein 2-like isoform X11 [Apis mellifera]
gi571507912	141.88	29	9	1	40661	ELAV-like protein 2-like isoform X12 [Apis mellifera]
gi571507915	141.88	29	9	1	40574	ELAV-like protein 2-like isoform X13 [Apis mellifera]
gi571507919	141.88	30	9	1	40120	ELAV-like protein 2-like isoform X14 [Apis mellifera]
gi571507922	141.88	30	9	1	40033	ELAV-like protein 2-like isoform X15 [Apis mellifera]
gi571507925	142.01	31	9	1	39271	ELAV-like protein 2-like isoform X16 [Apis mellifera]
gi571507929	142.01	31	9	1	39184	ELAV-like protein 2-like isoform X17 [Apis mellifera]
gi571507933	142.01	32	9	1	38156	ELAV-like protein 2-like isoform X18 [Apis mellifera]
gi571507936	142.01	32	9	1	37857	ELAV-like protein 2-like isoform X19 [Apis mellifera]
gi571507876	141.88	28	9	1	42561	ELAV-like protein 2-like isoform X2 [Apis mellifera]
gi571507939	142.01	32	9	1	37770	ELAV-like protein 2-like isoform X20 [Apis mellifera]
gi571507943	142.01	33	9	1	36743	ELAV-like protein 2-like isoform X21 [Apis mellifera]
gi571507879	141.88	28	9	1	42561	ELAV-like protein 2-like isoform X3 [Apis mellifera]
gi571507883	141.88	28	9	1	42561	ELAV-like protein 2-like isoform X4 [Apis mellifera]
gi571507887	141.88	28	9	1	42561	ELAV-like protein 2-like isoform X5 [Apis mellifera]
gi571507891	141.88	28	9	1	42474	ELAV-like protein 2-like isoform X6 [Apis mellifera]
gi571507894	141.88	29	9	1	41533	ELAV-like protein 2-like isoform X7 [Apis mellifera]
gi571507898	141.88	29	9	1	41446	ELAV-like protein 2-like isoform X8 [Apis mellifera]
gi66526470	94.2	20	5	5	35379	electron transfer flavoprotein subunit alpha mitochondrial-like isoform 1 [Apis mellifera]
gi66520256	62.15	11	2	2	27581	electron transfer flavoprotein subunit beta-like [Apis mellifera]
gi571577798	43.29	2	1	1	60800	electron transfer flavoprotein-ubiquinone oxidoreductase mitochondrial isoform X2 [Apis mellifera]
gi66540209	43.29	2	1	1	67033	electron transfer flavoprotein-ubiquinone oxidoreductase mitochondrial isoformX1 [Apis mellifera]
gi571565217	189.62	46	16	7	50521	elongation factor 1-alpha isoform X1 [Apis mellifera]
gi571565222	189.62	46	16	7	50521	elongation factor 1-alpha isoform X2 [Apis mellifera]
gi571565226	189.62	46	16	7	50521	elongation factor 1-alpha isoform X3 [Apis mellifera]
gi571530997	191.49	45	17	8	50338	elongation factor 1-alpha isoform X4 [Apis mellifera]
gi571531001	191.49	45	17	8	50338	elongation factor 1-alpha isoform X5 [Apis mellifera]
gi66565249	94.83	26	4	4	24615	elongation factor 1-beta' [Apis mellifera]
gi571561871	154.24	28	10	10	48986	elongation factor 1-gamma-like [Apis mellifera]
gi571559515	31.41	5	1	1	34049	elongation factor Ts mitochondrial-like [Apis mellifera]
gi66518853	160.57	35	11	11	52421	elongation factor Tu mitochondrial-like isoform 1 [Apis mellifera]
gi571500345	159.66	40	13	13	49050	endophilin-A isoform X5 [Apis mellifera]
gi571569001	65.03	8	2	2	38460	endophilin-B1 isoform X1 [Apis mellifera]
gi571569005	65.03	8	2	2	37205	endophilin-B1 isoform X2 [Apis mellifera]
gi571569009	65.03	9	2	2	35114	endophilin-B1 isoform X3 [Apis mellifera]
gi571569013	65.03	9	2	2	33859	endophilin-B1 isoform X4 [Apis mellifera]
gi110758921	134.96	16	10	9	92147	endoplasmin-like isoform 1 [Apis mellifera]
gi571541144	32.39	5	1	1	15293	endothelial differentiation-related factor 1 homolog isoform X1 [Apis mellifera]
gi66512104	32.39	5	1	1	16275	endothelial differentiation-related factor 1 homolog isoform X2 [Apis mellifera]
gi328788967	77.49	16	3	3	31777	enoyl-CoA delta isomerase 1 mitochondrial-like [Apis mellifera]
gi571540760	133.04	9	10	10	121013	epidermal growth factor receptor pathway substrate clone 15 [Apis mellifera]
gi571548900	90.33	16	3	3	33284	epimerase family protein SDR39U1-like [Apis mellifera]
gi571509803	42.12	4	1	1	33803	ER membrane protein complex subunit 2-B-like isoform X1 [Apis mellifera]
gi571509806	42.12	4	1	1	33803	ER membrane protein complex subunit 2-B-like isoform X2 [Apis mellifera]
gi571509810	42.12	4	1	1	33803	ER membrane protein complex subunit 2-B-like isoform X3 [Apis mellifera]
gi48102403	42.12	4	1	1	33803	ER membrane protein complex subunit 2-B-like isoform X4 [Apis mellifera]
gi328780829	54.96	14	1	1	19511	ER membrane protein complex subunit 4-like isoform 1 [Apis mellifera]
gi48099074	80.78	16	3	3	35462	ester hydrolase C11orf54 homolog [Apis mellifera]
gi571569633	57.91	4	1	1	39982	ethanolamine-phosphate cytidylyltransferase-like isoform X1 [Apis mellifera]
gi571569639	57.91	4	1	1	38306	ethanolamine-phosphate cytidylyltransferase-like isoform X2 [Apis mellifera]
gi66543768	57.91	4	1	1	42060	ethanolamine-phosphate cytidylyltransferase-like isoform X3 [Apis mellifera]
gi48136057	63.34	6	2	1	46223	eukaryotic initiation factor 4A-III-like isoform 1 [Apis mellifera]
gi66551115	91.79	9	3	3	48156	eukaryotic initiation factor 4A-like isoformX2 [Apis mellifera]
gi328790880	41	2	1	1	129903	eukaryotic translation initiation factor 3 subunit A [Apis mellifera]
gi66532125	29.09	3	1	1	27404	eukaryotic translation initiation factor 3 subunit J isoform 1 [Apis mellifera]
gi571565430	46.01	5	1	1	28622	eukaryotic translation initiation factor 4H-like isoform X1 [Apis mellifera]
gi48103761	46.01	5	1	1	29897	eukaryotic translation initiation factor 4H-like isoform X2 [Apis mellifera]
gi110767655	87.3	39	4	4	17592	eukaryotic translation initiation factor 5A-like [Apis mellifera]
gi571560836	102.72	11	3	3	57982	excitatory amino acid transporter 1-like isoform X1 [Apis mellifera]
gi571560840	102.72	12	3	3	55807	excitatory amino acid transporter 1-like isoform X2 [Apis mellifera]
gi571560844	102.72	12	3	3	54675	excitatory amino acid transporter 1-like isoform X3 [Apis mellifera]
gi571560848	102.72	12	3	3	54675	excitatory amino acid transporter 1-like isoform X4 [Apis mellifera]
gi571513382	102.47	14	5	5	59152	excitatory amino acid transporter 2 isoform X1 [Apis mellifera]
gi571574442	43.66	1	1	1	126204	exportin-7 isoform X1 [Apis mellifera]
gi328783491	43.66	1	1	1	125354	exportin-7 isoform X3 [Apis mellifera]
gi571529541	43.35	2	1	1	90979	extended synaptotagmin-1 isoform X1 [Apis mellifera]
gi571529545	43.35	2	1	1	90594	extended synaptotagmin-1 isoform X2 [Apis mellifera]
gi571527542	122.09	24	4	4	32859	F-actin-capping protein subunit alpha-like [Apis mellifera]
gi66531704	49.54	9	1	1	30819	F-actin-capping protein subunit beta-like [Apis mellifera]
gi66505984	204.91	55	23	23	44666	failed axon connections isoformX1 [Apis mellifera]
gi571560348	85.63	8	2	2	50589	FAS-associated factor 2 [Apis mellifera]
gi571547833	186.79	44	15	15	55127	fasciclin-1 isoform X1 [Apis mellifera]
gi571551826	22.73	1	1	1	100535	fasciclin-2 isoform X1 [Apis mellifera]
gi571551830	22.73	1	1	1	99670	fasciclin-2 isoform X2 [Apis mellifera]
gi571565753	80.76	8	4	4	59519	fasciclin-3 isoform X1 [Apis mellifera]
gi571565757	80.76	8	4	4	59448	fasciclin-3 isoform X2 [Apis mellifera]
gi571565760	80.76	8	4	4	58415	fasciclin-3 isoform X3 [Apis mellifera]
gi571565766	80.76	8	4	4	57609	fasciclin-3 isoform X4 [Apis mellifera]
gi571565770	80.76	9	4	4	53276	fasciclin-3 isoform X5 [Apis mellifera]
gi571565773	80.76	9	4	4	51366	fasciclin-3 isoform X6 [Apis mellifera]
gi571513390	135.4	53	9	9	15035	fatty acid binding protein isoform X2 [Apis mellifera]
gi571550343	104.58	3	4	4	264434	fatty acid synthase-like [Apis mellifera]
gi571530735	95.44	9	3	3	58377	fatty-acid amide hydrolase 2-like [Apis mellifera]
gi571510578	89.46	12	3	3	45540	ferrochelatase mitochondrial isoform X1 [Apis mellifera]
gi571510581	89.46	13	3	3	41572	ferrochelatase mitochondrial isoform X2 [Apis mellifera]
gi571510585	89.46	14	3	3	38935	ferrochelatase mitochondrial isoform X3 [Apis mellifera]
gi571573449	26.82	1	1	1	93342	fibroblast growth factor receptor homolog 1 isoform X1 [Apis mellifera]
gi328776965	26.82	1	1	1	93103	fibroblast growth factor receptor homolog 1 isoform X2 [Apis mellifera]
gi571541208	70.1	8	3	3	47240	flotillin-1 isoform X3 [Apis mellifera]
gi571541212	70.1	9	3	3	42388	flotillin-1 isoform X4 [Apis mellifera]
gi328790143	70.1	8	3	3	47497	flotillin-1 isoformX2 [Apis mellifera]
gi571502568	115.79	18	5	5	46133	flotillin-2 isoform X1 [Apis mellifera]
gi571502572	115.79	19	5	5	44058	flotillin-2 isoform X2 [Apis mellifera]
gi571502576	92.5	11	3	3	43767	flotillin-2 isoform X3 [Apis mellifera]
gi571554302	75.04	4	3	3	75101	four and a half LIM domains protein 2 isoform X1 [Apis mellifera]
gi571554305	75.04	4	3	3	74087	four and a half LIM domains protein 2 isoform X2 [Apis mellifera]
gi571554308	75.04	5	3	3	66162	four and a half LIM domains protein 2 isoform X3 [Apis mellifera]
gi571554312	75.04	5	3	3	64704	four and a half LIM domains protein 2 isoform X4 [Apis mellifera]
gi571554316	75.04	5	3	3	61695	four and a half LIM domains protein 2 isoform X5 [Apis mellifera]
gi571554319	75.04	5	3	3	59804	four and a half LIM domains protein 2 isoform X6 [Apis mellifera]
gi571554322	75.04	5	3	3	59843	four and a half LIM domains protein 2 isoform X7 [Apis mellifera]
gi571503655	73.07	18	2	2	16824	frequenin-1-like isoform X1 [Apis mellifera]
gi571503659	73.07	18	2	2	16824	frequenin-1-like isoform X2 [Apis mellifera]
gi66499717	73.07	18	2	2	16824	frequenin-1-like isoform X3 [Apis mellifera]
gi571502064	206.31	65	21	21	39600	fructose-bisphosphate aldolase-like isoform X1 [Apis mellifera]
gi110748949	206.31	65	21	21	39600	fructose-bisphosphate aldolase-like isoform X2 [Apis mellifera]
gi571555517	187.14	41	16	16	48338	fumarate hydratase mitochondrial-like [Apis mellifera]
gi571568097	52.69	6	2	2	43660	fumarylacetoacetase [Apis mellifera]
gi328779079	114.21	20	5	5	38134	fumarylacetoacetate hydrolase domain-containing protein 2A-like isoform X3 [Apis mellifera]
gi66525858	114.21	20	5	5	36722	fumarylacetoacetate hydrolase domain-containing protein 2A-like isoformX2 [Apis mellifera]
gi571547090	76.7	7	3	3	79790	G protein-coupled receptor kinase 1 [Apis mellifera]
gi571509344	127.78	13	8	8	69357	GABA neurotransmitter transporter-1A isoform X1 [Apis mellifera]
gi571509348	127.78	13	8	8	69357	GABA neurotransmitter transporter-1A isoform X2 [Apis mellifera]
gi571509351	127.78	13	8	8	69357	GABA neurotransmitter transporter-1A isoform X3 [Apis mellifera]
gi571532286	82.39	6	4	4	67810	GABA neurotransmitter transporter-1B isoform X1 [Apis mellifera]
gi571549099	69.83	7	2	2	57665	gamma-1-syntrophin-like isoform X1 [Apis mellifera]
gi571549102	69.83	7	2	2	57537	gamma-1-syntrophin-like isoform X2 [Apis mellifera]
gi571539527	47.64	2	1	1	58891	gamma-aminobutyric acid receptor subunit beta isoform X1 [Apis mellifera]
gi571539567	47.64	3	1	1	53586	gamma-aminobutyric acid receptor subunit beta isoform X10 [Apis mellifera]
gi571539570	47.64	3	1	1	53557	gamma-aminobutyric acid receptor subunit beta isoform X11 [Apis mellifera]
gi571539574	47.64	3	1	1	53643	gamma-aminobutyric acid receptor subunit beta isoform X12 [Apis mellifera]
gi571539578	47.64	3	1	1	53457	gamma-aminobutyric acid receptor subunit beta isoform X13 [Apis mellifera]
gi571539581	47.64	3	1	1	53543	gamma-aminobutyric acid receptor subunit beta isoform X14 [Apis mellifera]
gi571539510	47.64	2	1	1	59676	gamma-aminobutyric acid receptor subunit beta isoform X2 [Apis mellifera]
gi571539513	47.64	2	1	1	59647	gamma-aminobutyric acid receptor subunit beta isoform X3 [Apis mellifera]
gi571539517	47.64	2	1	1	58920	gamma-aminobutyric acid receptor subunit beta isoform X4 [Apis mellifera]
gi571539551	47.64	2	1	1	58791	gamma-aminobutyric acid receptor subunit beta isoform X5 [Apis mellifera]
gi571539554	47.64	3	1	1	54342	gamma-aminobutyric acid receptor subunit beta isoform X6 [Apis mellifera]
gi571539557	47.64	3	1	1	54313	gamma-aminobutyric acid receptor subunit beta isoform X7 [Apis mellifera]
gi571539560	47.64	3	1	1	54428	gamma-aminobutyric acid receptor subunit beta isoform X8 [Apis mellifera]
gi571539564	47.64	3	1	1	54399	gamma-aminobutyric acid receptor subunit beta isoform X9 [Apis mellifera]
gi571517147	43.42	2	1	1	95636	gamma-aminobutyric acid type B receptor subunit 1 isoform X1 [Apis mellifera]
gi571517153	43.42	2	1	1	92348	gamma-aminobutyric acid type B receptor subunit 1 isoform X2 [Apis mellifera]
gi328777263	43.42	2	1	1	93710	gamma-aminobutyric acid type B receptor subunit 1 isoform X3 [Apis mellifera]
gi571538660	80.34	2	2	2	142234	gamma-aminobutyric acid type B receptor subunit 2 isoform X1 [Apis mellifera]
gi571501733	50.92	8	1	1	31694	glucosamine-6-phosphate isomerase isoform X2 [Apis mellifera]
gi66547108	50.92	8	1	1	31694	glucosamine-6-phosphate isomerase isoformX1 [Apis mellifera]
gi571509128	28.27	2	1	1	45245	glucose 1 6-bisphosphate synthase isoform X1 [Apis mellifera]
gi328792443	28.27	1	1	1	65351	glucose 1 6-bisphosphate synthase isoform X2 [Apis mellifera]
gi66499293	162.04	30	9	9	62968	glucose-6-phosphate isomerase-like [Apis mellifera]
gi328779619	168.68	31	13	13	61362	glutamate decarboxylase-like isoformX1 [Apis mellifera]
gi66523390	213.66	56	30	30	61643	glutamate dehydrogenase mitochondrial isoformX1 [Apis mellifera]
gi328782553	48.76	6	1	1	27082	glutamate--cysteine ligase regulatory subunit isoform X2 [Apis mellifera]
gi571550594	142.83	16	9	9	86350	glutaminase kidney isoform mitochondrial isoform X2 [Apis mellifera]
gi571550598	142.83	19	9	9	72294	glutaminase kidney isoform mitochondrial isoform X3 [Apis mellifera]
gi571550602	142.83	19	9	9	71184	glutaminase kidney isoform mitochondrial isoform X4 [Apis mellifera]
gi571550606	142.83	19	9	9	70720	glutaminase kidney isoform mitochondrial isoform X5 [Apis mellifera]
gi571550590	142.83	16	9	9	87157	glutaminase kidney isoform mitochondrial isoformX1 [Apis mellifera]
gi571578681	185.34	56	17	1	35674	glutamine synthetase 2 cytoplasmic-like partial [Apis mellifera]
gi571522421	63.39	3	2	2	77521	glutamine:fructose-6-phosphate aminotransferase 1 isoform X1 [Apis mellifera]
gi571522423	63.39	3	2	2	76622	glutamine:fructose-6-phosphate aminotransferase 1 isoform X2 [Apis mellifera]
gi571573797	86.44	17	3	3	25352	glutaredoxin 3 [Apis mellifera]
gi110764555	73.04	27	2	2	10942	glutaredoxin-C4 isoform 1 [Apis mellifera]
gi328786065	73.04	27	2	2	10942	glutaredoxin-C4 isoform 2 [Apis mellifera]
gi328786067	73.04	24	2	2	11991	glutaredoxin-C4 isoform 3 [Apis mellifera]
gi571561914	78.64	19	2	2	14978	glutaredoxin-related protein 5 mitochondrial isoform X1 [Apis mellifera]
gi571561918	78.64	21	2	2	13217	glutaredoxin-related protein 5 mitochondrial isoform X2 [Apis mellifera]
gi571561922	78.64	25	2	2	11424	glutaredoxin-related protein 5 mitochondrial isoform X3 [Apis mellifera]
gi66519264	78.64	19	2	2	14978	glutaredoxin-related protein 5 mitochondrial isoform X4 [Apis mellifera]
gi571506123	145.47	55	12	12	21785	glutathione peroxidase-like 1 isoform X1 [Apis mellifera]
gi571577935	78.55	21	3	3	20165	glutathione S-transferase omega-1 [Apis mellifera]
gi571577567	127.94	32	7	7	23762	glutathione S-transferase S1 isoform X1 [Apis mellifera]
gi571577571	171.96	49	12	12	18482	glutathione S-transferase-like partial [Apis mellifera]
gi66499175	42.52	2	1	1	55025	glutathione synthetase-like [Apis mellifera]
gi48142692	221.17	67	25	25	35883	glyceraldehyde-3-phosphate dehydrogenase 2 isoform 1 [Apis mellifera]
gi571544992	166.01	27	13	13	80366	glycerol-3-phosphate dehydrogenase mitochondrial-like isoform X1 [Apis mellifera]
gi571547498	44.51	3	1	1	39699	glycerol-3-phosphate dehydrogenase [NAD(+)] cytoplasmic-like isoform X1 [Apis mellifera]
gi571499584	50.33	16	1	1	8548	glycine cleavage system H protein mitochondrial-like [Apis mellifera]
gi66521713	89.06	5	3	3	84373	glycine--tRNA ligase [Apis mellifera]
gi571549030	161.15	17	12	12	97329	glycogen phosphorylase [Apis mellifera]
gi66517659	108.14	32	6	6	32128	glyoxalase domain-containing protein 4-like [Apis mellifera]
gi66522082	75.6	7	2	2	78753	GMP synthase [glutamine-hydrolyzing] [Apis mellifera]
gi571574200	89.13	15	3	3	27069	grpE protein homolog 1 mitochondrial [Apis mellifera]
gi571562837	89.28	15	3	3	24644	GTP-binding nuclear protein Ran isoform X1 [Apis mellifera]
gi48097366	89.28	15	3	3	24644	GTP-binding nuclear protein Ran isoform X2 [Apis mellifera]
gi48098905	44.89	10	1	1	20496	GTP-binding protein Rheb homolog [Apis mellifera]
gi571575106	108.93	40	5	5	21830	GTP-binding protein SAR1b-like isoform X1 [Apis mellifera]
gi571575108	108.93	40	5	5	21830	GTP-binding protein SAR1b-like isoform X2 [Apis mellifera]
gi571575110	108.93	40	5	5	21830	GTP-binding protein SAR1b-like isoform X3 [Apis mellifera]
gi571575112	108.93	40	5	5	21830	GTP-binding protein SAR1b-like isoform X4 [Apis mellifera]
gi571575114	108.93	40	5	5	21830	GTP-binding protein SAR1b-like isoform X5 [Apis mellifera]
gi66546729	65.03	7	3	1	40373	guanine nucleotide-binding protein G(i) subunit alpha-like [Apis mellifera]
gi571571008	190.58	60	15	14	37370	guanine nucleotide-binding protein G(I)/G(S)/G(T) subunit beta-1-like isoform X2 [Apis mellifera]
gi571571014	190.58	60	15	14	37370	guanine nucleotide-binding protein G(I)/G(S)/G(T) subunit beta-1-like isoform X3 [Apis mellifera]
gi66523907	190.58	60	15	14	37370	guanine nucleotide-binding protein G(I)/G(S)/G(T) subunit beta-1-like isoformX1 [Apis mellifera]
gi571578646	131.5	73	6	6	10914	guanine nucleotide-binding protein G(o) subunit alpha-like [Apis mellifera]
gi48095594	60.97	8	3	1	44271	guanine nucleotide-binding protein G(s) subunit alpha-like isoform 1 [Apis mellifera]
gi328777691	88.5	43	3	3	8463	guanine nucleotide-binding protein subunit gamma-e-like [Apis mellifera]
gi571535113	39.22	3	1	1	64657	guanylate cyclase soluble beta 1 isoform X1 [Apis mellifera]
gi571527711	71.35	12	2	2	24774	guanylate kinase-like isoform X1 [Apis mellifera]
gi571527718	71.35	13	2	2	22155	guanylate kinase-like isoform X2 [Apis mellifera]
gi328781717	71.35	12	2	2	23782	guanylate kinase-like isoform X3 [Apis mellifera]
gi571547190	54.23	3	2	1	104940	HEAT repeat-containing protein 2 [Apis mellifera]
gi66511337	67.75	4	2	2	79572	heat shock protein 75 kDa mitochondrial isoform 1 [Apis mellifera]
gi571508392	171.74	15	9	1	82754	heat shock protein 83-like [Apis mellifera]
gi328791482	100.09	17	3	3	21253	heat shock protein beta-1-like isoform X2 [Apis mellifera]
gi328791484	100.09	17	3	3	20532	heat shock protein beta-1-like isoform X3 [Apis mellifera]
gi110757651	100.09	14	3	3	25565	heat shock protein beta-1-like isoformX1 [Apis mellifera]
gi571568040	82.29	9	2	2	49412	heterogeneous nuclear ribonucleoprotein 27C isoform X1 [Apis mellifera]
gi571568043	82.29	9	2	2	49624	heterogeneous nuclear ribonucleoprotein 27C isoform X2 [Apis mellifera]
gi571568046	82.29	10	2	2	47215	heterogeneous nuclear ribonucleoprotein 27C isoform X3 [Apis mellifera]
gi571547469	97.74	15	4	4	39322	heterogeneous nuclear ribonucleoprotein A1 A2/B1 homolog isoform X1 [Apis mellifera]
gi571547473	97.74	15	4	4	39322	heterogeneous nuclear ribonucleoprotein A1 A2/B1 homolog isoform X2 [Apis mellifera]
gi571547484	97.74	16	4	4	38086	heterogeneous nuclear ribonucleoprotein A1 A2/B1 homolog isoform X3 [Apis mellifera]
gi571547487	97.74	16	4	4	36938	heterogeneous nuclear ribonucleoprotein A1 A2/B1 homolog isoform X4 [Apis mellifera]
gi571547491	97.74	16	4	4	36753	heterogeneous nuclear ribonucleoprotein A1 A2/B1 homolog isoform X5 [Apis mellifera]
gi110767982	97.74	15	4	4	39136	heterogeneous nuclear ribonucleoprotein A1 A2/B1 homolog isoform X6 [Apis mellifera]
gi571534149	40.32	2	1	1	62098	heterogeneous nuclear ribonucleoprotein M isoform X1 [Apis mellifera]
gi571534155	40.32	2	1	1	61999	heterogeneous nuclear ribonucleoprotein M isoform X3 [Apis mellifera]
gi571526307	68.64	4	3	2	74075	heterogeneous nuclear ribonucleoprotein R-like isoform X1 [Apis mellifera]
gi571526340	68.64	4	3	2	73216	heterogeneous nuclear ribonucleoprotein R-like isoform X10 [Apis mellifera]
gi571526344	68.64	4	3	2	70432	heterogeneous nuclear ribonucleoprotein R-like isoform X11 [Apis mellifera]
gi571526348	68.64	4	3	2	70345	heterogeneous nuclear ribonucleoprotein R-like isoform X12 [Apis mellifera]
gi571526352	68.64	4	3	2	70345	heterogeneous nuclear ribonucleoprotein R-like isoform X13 [Apis mellifera]
gi571526355	68.64	4	3	2	70345	heterogeneous nuclear ribonucleoprotein R-like isoform X14 [Apis mellifera]
gi571526358	68.64	4	3	2	69874	heterogeneous nuclear ribonucleoprotein R-like isoform X15 [Apis mellifera]
gi571526361	68.64	5	3	2	64669	heterogeneous nuclear ribonucleoprotein R-like isoform X16 [Apis mellifera]
gi571526365	68.64	5	3	2	64111	heterogeneous nuclear ribonucleoprotein R-like isoform X17 [Apis mellifera]
gi571526368	68.64	5	3	2	59325	heterogeneous nuclear ribonucleoprotein R-like isoform X18 [Apis mellifera]
gi571526372	68.64	5	3	2	59237	heterogeneous nuclear ribonucleoprotein R-like isoform X19 [Apis mellifera]
gi571526311	68.64	4	3	2	74075	heterogeneous nuclear ribonucleoprotein R-like isoform X2 [Apis mellifera]
gi571526314	68.64	4	3	2	74075	heterogeneous nuclear ribonucleoprotein R-like isoform X3 [Apis mellifera]
gi571526318	68.64	4	3	2	74075	heterogeneous nuclear ribonucleoprotein R-like isoform X4 [Apis mellifera]
gi571526322	68.64	4	3	2	74004	heterogeneous nuclear ribonucleoprotein R-like isoform X5 [Apis mellifera]
gi571526325	68.64	4	3	2	73774	heterogeneous nuclear ribonucleoprotein R-like isoform X6 [Apis mellifera]
gi571526329	68.64	4	3	2	73703	heterogeneous nuclear ribonucleoprotein R-like isoform X7 [Apis mellifera]
gi571526333	68.64	4	3	2	73518	heterogeneous nuclear ribonucleoprotein R-like isoform X8 [Apis mellifera]
gi571526337	68.64	4	3	2	73446	heterogeneous nuclear ribonucleoprotein R-like isoform X9 [Apis mellifera]
gi571573218	56.73	6	2	2	53728	hexokinase type 2-like isoform X1 [Apis mellifera]
gi571573220	56.73	6	2	2	51371	hexokinase type 2-like isoform X2 [Apis mellifera]
gi571573222	56.73	6	2	2	50580	hexokinase type 2-like isoform X3 [Apis mellifera]
gi571573224	56.73	6	2	2	50310	hexokinase type 2-like isoform X4 [Apis mellifera]
gi571573226	56.73	6	2	2	50018	hexokinase type 2-like isoform X5 [Apis mellifera]
gi110758135	78.57	5	2	2	64479	high-affinity choline transporter 1-like [Apis mellifera]
gi571506852	109.29	11	6	6	80385	histidine decarboxylase isoform X1 [Apis mellifera]
gi571506855	109.29	11	6	6	80385	histidine decarboxylase isoform X2 [Apis mellifera]
gi571506858	109.29	11	6	6	80385	histidine decarboxylase isoform X3 [Apis mellifera]
gi66500257	109.29	11	6	6	80082	histidine decarboxylase isoform X4 [Apis mellifera]
gi571566632	130.35	40	5	5	17628	histidine triad nucleotide-binding protein 1-like [Apis mellifera]
gi328791749	90.87	17	3	3	23590	histone H1B-like [Apis mellifera]
gi571538918	67.32	12	3	1	13420	histone H2A.V [Apis mellifera]
gi110764935	86.93	31	3	3	13349	histone H2A-like [Apis mellifera]
gi328791683	86.93	31	3	3	13391	histone H2A-like isoform 1 [Apis mellifera]
gi66506394	86.93	29	3	3	14289	histone H2A-like isoform 6 [Apis mellifera]
gi328790313	85.79	28	3	3	13692	histone H2B-like [Apis mellifera]
gi66565026	83.92	35	3	3	15328	histone H3.3-like isoform 2 [Apis mellifera]
gi571571560	83.92	35	3	3	15328	histone H3.3-like isoform X1 [Apis mellifera]
gi571571563	83.92	35	3	3	15328	histone H3.3-like isoform X2 [Apis mellifera]
gi571506837	67.32	35	3	1	15388	histone H3-like [Apis mellifera]
gi328791703	67.32	35	3	1	15388	histone H3-like isoform 1 [Apis mellifera]
gi328789054	85.01	29	3	3	11381	histone H4-like [Apis mellifera]
gi328791741	85.01	29	3	3	11381	histone H4-like isoform 1 [Apis mellifera]
gi571516159	117.06	7	5	5	124435	histone-lysine N-methyltransferase H3 lysine-79 specific isoform X10 [Apis mellifera]
gi571516162	117.06	7	5	5	122940	histone-lysine N-methyltransferase H3 lysine-79 specific isoform X11 [Apis mellifera]
gi571516165	117.06	7	5	5	122070	histone-lysine N-methyltransferase H3 lysine-79 specific isoform X12 [Apis mellifera]
gi571516169	117.06	7	5	5	122260	histone-lysine N-methyltransferase H3 lysine-79 specific isoform X13 [Apis mellifera]
gi571516172	117.06	7	5	5	121383	histone-lysine N-methyltransferase H3 lysine-79 specific isoform X14 [Apis mellifera]
gi571516176	117.06	7	5	5	120735	histone-lysine N-methyltransferase H3 lysine-79 specific isoform X15 [Apis mellifera]
gi571516179	117.06	7	5	5	120105	histone-lysine N-methyltransferase H3 lysine-79 specific isoform X16 [Apis mellifera]
gi571516182	117.06	7	5	5	119573	histone-lysine N-methyltransferase H3 lysine-79 specific isoform X17 [Apis mellifera]
gi571516186	117.06	7	5	5	118078	histone-lysine N-methyltransferase H3 lysine-79 specific isoform X18 [Apis mellifera]
gi571516189	117.06	8	5	5	117930	histone-lysine N-methyltransferase H3 lysine-79 specific isoform X19 [Apis mellifera]
gi571516193	117.06	8	5	5	115222	histone-lysine N-methyltransferase H3 lysine-79 specific isoform X20 [Apis mellifera]
gi571516196	117.06	8	5	5	115243	histone-lysine N-methyltransferase H3 lysine-79 specific isoform X21 [Apis mellifera]
gi571516199	117.06	8	5	5	114532	histone-lysine N-methyltransferase H3 lysine-79 specific isoform X22 [Apis mellifera]
gi571516202	117.06	8	5	5	115573	histone-lysine N-methyltransferase H3 lysine-79 specific isoform X23 [Apis mellifera]
gi571516206	117.06	8	5	5	115573	histone-lysine N-methyltransferase H3 lysine-79 specific isoform X24 [Apis mellifera]
gi571516142	117.06	6	5	5	135971	histone-lysine N-methyltransferase H3 lysine-79 specific isoform X5 [Apis mellifera]
gi571516146	117.06	7	5	5	133796	histone-lysine N-methyltransferase H3 lysine-79 specific isoform X6 [Apis mellifera]
gi571516150	117.06	7	5	5	131120	histone-lysine N-methyltransferase H3 lysine-79 specific isoform X7 [Apis mellifera]
gi571516153	117.06	7	5	5	128272	histone-lysine N-methyltransferase H3 lysine-79 specific isoform X8 [Apis mellifera]
gi571516156	117.06	7	5	5	127585	histone-lysine N-methyltransferase H3 lysine-79 specific isoform X9 [Apis mellifera]
gi571511334	74.37	7	2	2	43054	homer protein homolog 2-like isoform X1 [Apis mellifera]
gi328778117	74.37	6	2	2	46479	homer protein homolog 2-like isoform X2 [Apis mellifera]
gi66509265	96.96	9	3	3	49825	hornerin [Apis mellifera]
gi328792621	39.08	2	1	1	63925	hrp65 protein-like isoform X1 [Apis mellifera]
gi571509569	39.08	2	1	1	64877	hrp65 protein-like isoform X2 [Apis mellifera]
gi571509575	39.08	3	1	1	58344	hrp65 protein-like isoform X3 [Apis mellifera]
gi571509578	39.08	3	1	1	58344	hrp65 protein-like isoform X4 [Apis mellifera]
gi571509582	39.08	3	1	1	57753	hrp65 protein-like isoform X5 [Apis mellifera]
gi571509585	39.08	3	1	1	57753	hrp65 protein-like isoform X6 [Apis mellifera]
gi571509589	39.08	3	1	1	56800	hrp65 protein-like isoform X7 [Apis mellifera]
gi571509593	39.08	3	1	1	56800	hrp65 protein-like isoform X8 [Apis mellifera]
gi571535095	62.95	10	2	2	26285	hsc70-interacting protein 1-like [Apis mellifera]
gi571534598	94.97	42	3	3	9978	hsc70-interacting protein-like isoform X1 [Apis mellifera]
gi571534601	94.97	42	3	3	9978	hsc70-interacting protein-like isoform X2 [Apis mellifera]
gi571540206	65.11	4	2	2	60978	hydroxyacylglutathione hydrolase mitochondrial-like isoform X1 [Apis mellifera]
gi571540213	65.11	7	2	2	34558	hydroxyacylglutathione hydrolase mitochondrial-like isoform X2 [Apis mellifera]
gi571540217	65.11	8	2	2	29065	hydroxyacylglutathione hydrolase mitochondrial-like isoform X3 [Apis mellifera]
gi571530481	29.35	2	1	1	43559	hydroxymethylglutaryl-CoA synthase 1 isoform X1 [Apis mellifera]
gi48141273	29.35	2	1	1	50873	hydroxymethylglutaryl-CoA synthase 1 isoform X2 [Apis mellifera]
gi571541861	119.19	19	5	5	43827	hydroxysteroid dehydrogenase-like protein 2-like isoform X1 [Apis mellifera]
gi66530010	119.19	18	5	5	45273	hydroxysteroid dehydrogenase-like protein 2-like isoform X2 [Apis mellifera]
gi571553669	105.84	7	5	5	106238	hypoxia up-regulated protein 1-like isoform X1 [Apis mellifera]
gi328784616	105.84	6	5	5	107692	hypoxia up-regulated protein 1-like isoform X2 [Apis mellifera]
gi571501059	72.84	8	2	2	57360	importin subunit alpha-3 [Apis mellifera]
gi571548387	109.62	3	5	5	261009	inactivation no afterpotential D isoform X1 [Apis mellifera]
gi571548391	109.62	3	5	5	261009	inactivation no afterpotential D isoform X2 [Apis mellifera]
gi110757782	111.76	18	5	5	42080	innexin inx1-like [Apis mellifera]
gi328792040	126.61	22	7	7	41573	innexin inx2 [Apis mellifera]
gi571575934	26.04	3	1	1	44622	innexin inx3 [Apis mellifera]
gi328777671	164.8	52	12	12	37661	inorganic pyrophosphatase-like [Apis mellifera]
gi571512479	26.71	1	1	1	318468	inositol 1 4 5-trisphosphate receptor isoform X1 [Apis mellifera]
gi571512509	26.71	1	1	1	312669	inositol 1 4 5-trisphosphate receptor isoform X10 [Apis mellifera]
gi571512481	26.71	1	1	1	318468	inositol 1 4 5-trisphosphate receptor isoform X2 [Apis mellifera]
gi571512485	26.71	1	1	1	318127	inositol 1 4 5-trisphosphate receptor isoform X3 [Apis mellifera]
gi571512492	26.71	1	1	1	316777	inositol 1 4 5-trisphosphate receptor isoform X5 [Apis mellifera]
gi571512495	26.71	1	1	1	315402	inositol 1 4 5-trisphosphate receptor isoform X6 [Apis mellifera]
gi571512499	26.71	1	1	1	314360	inositol 1 4 5-trisphosphate receptor isoform X7 [Apis mellifera]
gi571512503	26.71	1	1	1	313711	inositol 1 4 5-trisphosphate receptor isoform X8 [Apis mellifera]
gi66512887	119.86	26	7	7	29834	inositol monophosphatase 1-like [Apis mellifera]
gi571554955	126.01	21	9	9	50441	inositol-3-phosphate synthase 1-B isoform X2 [Apis mellifera]
gi66546786	126.01	18	9	9	57214	inositol-3-phosphate synthase 1-B isoformX1 [Apis mellifera]
gi571563397	54.27	3	1	1	106706	insulin-degrading enzyme-like isoform X1 [Apis mellifera]
gi571563394	54.27	2	1	1	115355	insulin-degrading enzyme-like isoform X2 [Apis mellifera]
gi571564919	188.1	48	15	15	54361	insulin-like growth factor-binding protein complex acid labile subunit-like isoform X1 [Apis mellifera]
gi571564922	188.1	48	15	15	54361	insulin-like growth factor-binding protein complex acid labile subunit-like isoform X2 [Apis mellifera]
gi571564926	188.1	48	15	15	54361	insulin-like growth factor-binding protein complex acid labile subunit-like isoform X3 [Apis mellifera]
gi571564930	188.1	48	15	15	54361	insulin-like growth factor-binding protein complex acid labile subunit-like isoform X4 [Apis mellifera]
gi571564936	188.1	48	15	15	54361	insulin-like growth factor-binding protein complex acid labile subunit-like isoform X5 [Apis mellifera]
gi48097668	188.1	48	15	15	54361	insulin-like growth factor-binding protein complex acid labile subunit-like isoform X6 [Apis mellifera]
gi571578061	173	12	15	14	193421	intersectin-1 [Apis mellifera]
gi571511682	146.21	28	8	8	26469	IQ domain-containing protein E isoform X1 [Apis mellifera]
gi571511696	146.21	31	8	8	23848	IQ domain-containing protein E isoform X3 [Apis mellifera]
gi66551651	55.56	11	2	2	17850	iron-sulfur cluster assembly enzyme ISCU mitochondrial [Apis mellifera]
gi571566693	76.78	19	4	4	22269	isochorismatase domain-containing protein 2 mitochondrial-like isoform X1 [Apis mellifera]
gi571566697	76.78	19	4	4	22269	isochorismatase domain-containing protein 2 mitochondrial-like isoform X2 [Apis mellifera]
gi66522232	76.78	19	4	4	22439	isochorismatase domain-containing protein 2 mitochondrial-like isoform X3 [Apis mellifera]
gi66530240	146.62	34	8	8	40954	isocitrate dehydrogenase [NAD] subunit beta mitochondrial-like [Apis mellifera]
gi48097748	151.55	36	8	8	42410	isocitrate dehydrogenase [NAD] subunit gamma 1 mitochondrial-like isoform 2 [Apis mellifera]
gi328787101	133.28	21	9	9	53582	isocitrate dehydrogenase [NADP] cytoplasmic isoform 2 [Apis mellifera]
gi328790731	142.88	62	7	1	18129	J domain-containing protein-like isoform 1 [Apis mellifera]
gi48096074	146.78	56	9	9	19957	J domain-containing protein-like isoform 2 [Apis mellifera]
gi328781096	58.54	9	3	3	51990	juvenile hormone epoxide hydrolase 1 [Apis mellifera]
gi328781520	21.26	2	1	1	70037	KIF1-binding protein homolog [Apis mellifera]
gi66520179	150.21	13	10	10	112502	kinesin heavy chain isoform 1 [Apis mellifera]
gi328788076	92.56	9	3	3	61763	kinesin light chain-like isoform X1 [Apis mellifera]
gi571550161	78.74	6	2	2	65066	kinesin light chain-like isoform X2 [Apis mellifera]
gi571550165	78.74	6	2	2	64938	kinesin light chain-like isoform X3 [Apis mellifera]
gi571550169	78.74	6	2	2	64865	kinesin light chain-like isoform X4 [Apis mellifera]
gi571550173	78.74	6	2	2	64737	kinesin light chain-like isoform X5 [Apis mellifera]
gi571550177	78.74	6	2	2	63516	kinesin light chain-like isoform X6 [Apis mellifera]
gi571550181	78.74	6	2	2	62388	kinesin light chain-like isoform X7 [Apis mellifera]
gi571550185	78.74	6	2	2	62388	kinesin light chain-like isoform X8 [Apis mellifera]
gi571550189	92.56	9	3	3	61891	kinesin light chain-like isoform X9 [Apis mellifera]
gi571564543	90.67	8	4	4	68266	lamin Dm0-like isoform X1 [Apis mellifera]
gi328785544	90.67	8	4	4	68617	lamin Dm0-like isoform X2 [Apis mellifera]
gi571504286	44.18	3	1	1	51074	lanC-like protein 2-like isoform X1 [Apis mellifera]
gi571504293	44.18	3	1	1	46418	lanC-like protein 2-like isoform X2 [Apis mellifera]
gi571504295	44.18	4	1	1	38070	lanC-like protein 2-like isoform X3 [Apis mellifera]
gi571504299	44.18	4	1	1	38070	lanC-like protein 2-like isoform X4 [Apis mellifera]
gi66542091	44.18	3	1	1	46418	lanC-like protein 2-like isoform X6 [Apis mellifera]
gi328785653	45.05	2	1	1	136230	large proline-rich protein BAG6 isoform X1 [Apis mellifera]
gi571534943	45.05	2	1	1	136577	large proline-rich protein BAG6 isoform X3 [Apis mellifera]
gi571534951	45.05	2	1	1	136419	large proline-rich protein BAG6 isoform X5 [Apis mellifera]
gi571557566	63.1	2	2	2	124777	lethal(2) giant larvae protein homolog 1-like isoform X10 [Apis mellifera]
gi571557540	63.1	2	2	2	126332	lethal(2) giant larvae protein homolog 1-like isoform X3 [Apis mellifera]
gi571557545	63.1	2	2	2	125811	lethal(2) giant larvae protein homolog 1-like isoform X4 [Apis mellifera]
gi571557549	63.1	2	2	2	125482	lethal(2) giant larvae protein homolog 1-like isoform X5 [Apis mellifera]
gi571557552	63.1	2	2	2	124593	lethal(2) giant larvae protein homolog 1-like isoform X6 [Apis mellifera]
gi571557555	63.1	2	2	2	120839	lethal(2) giant larvae protein homolog 1-like isoform X7 [Apis mellifera]
gi571557558	63.1	2	2	2	113813	lethal(2) giant larvae protein homolog 1-like isoform X8 [Apis mellifera]
gi571557562	63.1	2	2	2	113248	lethal(2) giant larvae protein homolog 1-like isoform X9 [Apis mellifera]
gi328777996	63.1	2	2	2	126516	lethal(2) giant larvae protein homolog 1-like isoformX2 [Apis mellifera]
gi328791734	73.49	5	3	3	88830	LETM1 and EF-hand domain-containing protein anon-60Da mitochondrial-like [Apis mellifera]
gi328781115	53.99	5	1	1	36218	leucine carboxyl methyltransferase 1-like [Apis mellifera]
gi571523088	68.72	6	2	2	58229	leucine-rich repeat protein soc-2 homolog partial [Apis mellifera]
gi328777341	22.53	3	1	1	22816	leucine-rich repeat-containing protein 51-like isoform 2 [Apis mellifera]
gi571501205	41.47	1	1	1	125530	leucine--tRNA ligase cytoplasmic-like isoform X2 [Apis mellifera]
gi66501629	81.63	4	3	3	136761	leucine--tRNA ligase cytoplasmic-like isoformX1 [Apis mellifera]
gi328790105	52.63	3	1	1	75659	lipase maturation factor 2-like isoform 1 [Apis mellifera]
gi571571223	64.91	2	2	2	143626	liprin-alpha-2-like isoform X1 [Apis mellifera]
gi571571261	64.91	2	2	2	141884	liprin-alpha-2-like isoform X10 [Apis mellifera]
gi571571265	64.91	2	2	2	141049	liprin-alpha-2-like isoform X11 [Apis mellifera]
gi571571269	64.91	2	2	2	139394	liprin-alpha-2-like isoform X12 [Apis mellifera]
gi571571279	64.91	2	2	2	135780	liprin-alpha-2-like isoform X14 [Apis mellifera]
gi571571227	64.91	2	2	2	143626	liprin-alpha-2-like isoform X2 [Apis mellifera]
gi571571231	64.91	2	2	2	143626	liprin-alpha-2-like isoform X3 [Apis mellifera]
gi571571235	64.91	2	2	2	143626	liprin-alpha-2-like isoform X4 [Apis mellifera]
gi571571239	64.91	2	2	2	143539	liprin-alpha-2-like isoform X5 [Apis mellifera]
gi571571243	64.91	2	2	2	143498	liprin-alpha-2-like isoform X6 [Apis mellifera]
gi571571249	64.91	2	2	2	142876	liprin-alpha-2-like isoform X7 [Apis mellifera]
gi571571253	64.91	2	2	2	142747	liprin-alpha-2-like isoform X8 [Apis mellifera]
gi571571257	64.91	2	2	2	141972	liprin-alpha-2-like isoform X9 [Apis mellifera]
gi571533607	95.28	8	5	5	112865	lon protease homolog mitochondrial-like isoform X1 [Apis mellifera]
gi328782140	95.28	7	5	5	114770	lon protease homolog mitochondrial-like isoform X2 [Apis mellifera]
gi571525572	146.93	22	10	10	70158	long-chain fatty acid transport protein 4-like [Apis mellifera]
gi571576551	37.53	2	1	1	73111	long-chain fatty acid transport protein 4-like isoform X1 [Apis mellifera]
gi328782992	37.53	2	1	1	73111	long-chain fatty acid transport protein 4-like isoform X2 [Apis mellifera]
gi571548412	137.41	13	7	7	80841	long-chain-fatty-acid--CoA ligase 3-like isoform X2 [Apis mellifera]
gi571548416	137.41	13	7	7	80841	long-chain-fatty-acid--CoA ligase 3-like isoform X3 [Apis mellifera]
gi571548419	137.41	13	7	7	79909	long-chain-fatty-acid--CoA ligase 3-like isoform X4 [Apis mellifera]
gi571548422	137.41	13	7	7	79909	long-chain-fatty-acid--CoA ligase 3-like isoform X5 [Apis mellifera]
gi571548426	137.41	13	7	7	79909	long-chain-fatty-acid--CoA ligase 3-like isoform X6 [Apis mellifera]
gi328781289	137.41	13	7	7	80841	long-chain-fatty-acid--CoA ligase 3-like isoformX1 [Apis mellifera]
gi571554778	164.78	19	11	11	85634	LOW QUALITY PROTEIN: 6-phosphofructokinase [Apis mellifera]
gi571513398	99	13	3	3	41737	LOW QUALITY PROTEIN: acetyl-CoA acetyltransferase cytosolic-like [Apis mellifera]
gi328784314	41.43	2	1	1	66386	LOW QUALITY PROTEIN: adipocyte plasma membrane-associated protein [Apis mellifera]
gi571550579	37.11	2	1	1	64109	LOW QUALITY PROTEIN: aldehyde dehydrogenase family 3 member B1 [Apis mellifera]
gi571543905	76.91	1	4	4	373684	LOW QUALITY PROTEIN: apolipophorins [Apis mellifera]
gi571528324	69.69	3	2	1	83130	LOW QUALITY PROTEIN: calcium-independent protein kinase C-like [Apis mellifera]
gi571553510	81.08	16	2	2	30902	LOW QUALITY PROTEIN: carbonyl reductase [NADPH] 1-like [Apis mellifera]
gi571501325	67.97	4	3	3	62605	LOW QUALITY PROTEIN: counting factor associated protein D-like [Apis mellifera]
gi571574004	140.5	24	10	10	60446	LOW QUALITY PROTEIN: cytosol aminopeptidase-like [Apis mellifera]
gi571520775	43.01	5	1	1	32092	LOW QUALITY PROTEIN: kynurenine--oxoglutarate transaminase 3-like [Apis mellifera]
gi571533533	77.29	8	2	2	44504	LOW QUALITY PROTEIN: nucleosome assembly protein 1-like 1-like [Apis mellifera]
gi571526489	122.24	23	5	5	32531	LOW QUALITY PROTEIN: proteasome subunit alpha type-5 [Apis mellifera]
gi571507709	69.15	18	3	3	20184	LOW QUALITY PROTEIN: proteasome subunit alpha type-6-like [Apis mellifera]
gi571522190	58.81	1	2	2	225887	LOW QUALITY PROTEIN: protein lap4-like [Apis mellifera]
gi571520224	196.29	42	22	22	68020	LOW QUALITY PROTEIN: protein ROP isoform 1 [Apis mellifera]
gi571550616	123.65	4	6	6	228729	LOW QUALITY PROTEIN: protein still life isoform SIF type 1-like [Apis mellifera]
gi571536236	105.73	1	4	4	369561	LOW QUALITY PROTEIN: rabconnectin-3A [Apis mellifera]
gi328786961	97.35	15	4	4	44988	LOW QUALITY PROTEIN: selenide water dikinase [Apis mellifera]
gi571536203	168.27	51	13	13	39467	LOW QUALITY PROTEIN: sorbitol dehydrogenase-like isoform 2 [Apis mellifera]
gi571560773	55.99	3	1	1	90003	LOW QUALITY PROTEIN: transmembrane GTPase Marf [Apis mellifera]
gi328788983	72.87	8	3	3	61502	LOW QUALITY PROTEIN: tryptophan 5-hydroxylase 1 [Apis mellifera]
gi571558139	46.17	1	1	1	128207	LOW QUALITY PROTEIN: ubiquitin carboxyl-terminal hydrolase 7 [Apis mellifera]
gi571567131	64.94	2	2	2	207682	LOW QUALITY PROTEIN: unconventional myosin-Va [Apis mellifera]
gi571573648	59.16	3	1	1	114682	LOW QUALITY PROTEIN: vinculin [Apis mellifera]
gi48139441	43.57	5	1	1	26490	L-xylulose reductase [Apis mellifera]
gi328788617	49.41	4	1	1	67593	lysine--tRNA ligase isoform X2 [Apis mellifera]
gi571530529	39.26	4	1	1	25859	lysophospholipase-like protein 1-like isoform X1 [Apis mellifera]
gi571530533	39.26	4	1	1	25859	lysophospholipase-like protein 1-like isoform X2 [Apis mellifera]
gi66560290	156.15	26	8	8	42222	lysosomal aspartic protease [Apis mellifera]
gi571559774	50.03	4	1	1	68442	MAGUK p55 subfamily member 6 isoform X1 [Apis mellifera]
gi571559781	50.03	5	1	1	65468	MAGUK p55 subfamily member 6 isoform X2 [Apis mellifera]
gi328786818	50.03	4	1	1	68248	MAGUK p55 subfamily member 6 isoform X5 [Apis mellifera]
gi571503608	101.9	8	3	3	67497	MAGUK p55 subfamily member 7 isoform X1 [Apis mellifera]
gi571503611	101.9	8	3	3	66671	MAGUK p55 subfamily member 7 isoform X2 [Apis mellifera]
gi571503615	101.9	9	3	3	63094	MAGUK p55 subfamily member 7 isoform X3 [Apis mellifera]
gi571574560	131.86	12	7	7	106859	major facilitator superfamily domain-containing protein 6-like isoform X1 [Apis mellifera]
gi571574562	131.86	12	7	7	100815	major facilitator superfamily domain-containing protein 6-like isoform X2 [Apis mellifera]
gi66506786	136.41	33	7	7	36159	malate dehydrogenase cytoplasmic-like isoform 1 [Apis mellifera]
gi66513092	212.52	76	25	25	35802	malate dehydrogenase mitochondrial-like isoform 1 [Apis mellifera]
gi571573604	74.47	2	2	2	200537	MAP kinase-activating death domain protein-like isoform X1 [Apis mellifera]
gi571573606	74.47	2	2	2	200537	MAP kinase-activating death domain protein-like isoform X2 [Apis mellifera]
gi571573608	74.47	2	2	2	200537	MAP kinase-activating death domain protein-like isoform X3 [Apis mellifera]
gi571573610	74.47	2	2	2	200683	MAP kinase-activating death domain protein-like isoform X4 [Apis mellifera]
gi571573612	74.47	2	2	2	200171	MAP kinase-activating death domain protein-like isoform X5 [Apis mellifera]
gi571573614	74.47	2	2	2	200292	MAP kinase-activating death domain protein-like isoform X6 [Apis mellifera]
gi571573616	74.47	2	2	2	199416	MAP kinase-activating death domain protein-like isoform X7 [Apis mellifera]
gi571573618	74.47	2	2	2	195843	MAP kinase-activating death domain protein-like isoform X8 [Apis mellifera]
gi571573620	74.47	2	2	2	193574	MAP kinase-activating death domain protein-like isoform X9 [Apis mellifera]
gi571505799	36.04	1	1	1	123777	MAP/microtubule affinity-regulating kinase 3 isoform X1 [Apis mellifera]
gi571505835	50.11	2	2	2	103524	MAP/microtubule affinity-regulating kinase 3 isoform X10 [Apis mellifera]
gi571505839	50.11	2	2	2	105067	MAP/microtubule affinity-regulating kinase 3 isoform X11 [Apis mellifera]
gi571505843	36.04	1	1	1	101706	MAP/microtubule affinity-regulating kinase 3 isoform X12 [Apis mellifera]
gi571505846	36.04	1	1	1	101706	MAP/microtubule affinity-regulating kinase 3 isoform X13 [Apis mellifera]
gi571505849	36.04	1	1	1	101706	MAP/microtubule affinity-regulating kinase 3 isoform X14 [Apis mellifera]
gi571505852	36.04	1	1	1	89663	MAP/microtubule affinity-regulating kinase 3 isoform X15 [Apis mellifera]
gi571505855	36.04	1	1	1	89663	MAP/microtubule affinity-regulating kinase 3 isoform X16 [Apis mellifera]
gi571505858	36.04	1	1	1	89663	MAP/microtubule affinity-regulating kinase 3 isoform X17 [Apis mellifera]
gi571505861	36.04	1	1	1	87946	MAP/microtubule affinity-regulating kinase 3 isoform X18 [Apis mellifera]
gi571505865	36.04	1	1	1	121965	MAP/microtubule affinity-regulating kinase 3 isoform X19 [Apis mellifera]
gi571505803	36.04	1	1	1	123434	MAP/microtubule affinity-regulating kinase 3 isoform X2 [Apis mellifera]
gi571505807	50.11	2	2	2	123070	MAP/microtubule affinity-regulating kinase 3 isoform X3 [Apis mellifera]
gi571505811	50.11	2	2	2	122309	MAP/microtubule affinity-regulating kinase 3 isoform X4 [Apis mellifera]
gi571505815	50.11	2	2	2	117997	MAP/microtubule affinity-regulating kinase 3 isoform X5 [Apis mellifera]
gi571505819	50.11	2	2	2	117290	MAP/microtubule affinity-regulating kinase 3 isoform X6 [Apis mellifera]
gi571505823	50.11	2	2	2	116528	MAP/microtubule affinity-regulating kinase 3 isoform X7 [Apis mellifera]
gi571505827	50.11	2	2	2	110011	MAP/microtubule affinity-regulating kinase 3 isoform X8 [Apis mellifera]
gi571505831	50.11	2	2	2	104231	MAP/microtubule affinity-regulating kinase 3 isoform X9 [Apis mellifera]
gi571508626	70.76	3	2	2	91143	MATH and LRR domain-containing protein PFE0570w-like [Apis mellifera]
gi571506305	169.71	19	13	13	110137	mediator of DNA damage checkpoint protein 1 isoform X1 [Apis mellifera]
gi571506339	169.71	20	13	13	107514	mediator of DNA damage checkpoint protein 1 isoform X10 [Apis mellifera]
gi571506343	169.71	20	13	13	107514	mediator of DNA damage checkpoint protein 1 isoform X11 [Apis mellifera]
gi571506346	169.71	20	13	13	107514	mediator of DNA damage checkpoint protein 1 isoform X12 [Apis mellifera]
gi571506349	169.71	20	13	13	107514	mediator of DNA damage checkpoint protein 1 isoform X13 [Apis mellifera]
gi571506352	169.71	20	13	13	107514	mediator of DNA damage checkpoint protein 1 isoform X14 [Apis mellifera]
gi571506356	169.71	20	13	13	107386	mediator of DNA damage checkpoint protein 1 isoform X15 [Apis mellifera]
gi571506359	169.71	20	13	13	105452	mediator of DNA damage checkpoint protein 1 isoform X16 [Apis mellifera]
gi571506362	169.71	20	13	13	105324	mediator of DNA damage checkpoint protein 1 isoform X17 [Apis mellifera]
gi571506367	169.71	21	13	13	104408	mediator of DNA damage checkpoint protein 1 isoform X18 [Apis mellifera]
gi571506309	169.71	19	13	13	110009	mediator of DNA damage checkpoint protein 1 isoform X2 [Apis mellifera]
gi571506372	169.71	22	13	13	96333	mediator of DNA damage checkpoint protein 1 isoform X20 [Apis mellifera]
gi571506375	169.71	24	13	13	90938	mediator of DNA damage checkpoint protein 1 isoform X21 [Apis mellifera]
gi571506313	169.71	19	13	13	109807	mediator of DNA damage checkpoint protein 1 isoform X3 [Apis mellifera]
gi571506316	169.71	20	13	13	108075	mediator of DNA damage checkpoint protein 1 isoform X4 [Apis mellifera]
gi571506320	169.71	20	13	13	107987	mediator of DNA damage checkpoint protein 1 isoform X5 [Apis mellifera]
gi571506324	169.71	20	13	13	107514	mediator of DNA damage checkpoint protein 1 isoform X6 [Apis mellifera]
gi571506328	169.71	20	13	13	107514	mediator of DNA damage checkpoint protein 1 isoform X7 [Apis mellifera]
gi571506332	169.71	20	13	13	107514	mediator of DNA damage checkpoint protein 1 isoform X8 [Apis mellifera]
gi571506336	169.71	20	13	13	107514	mediator of DNA damage checkpoint protein 1 isoform X9 [Apis mellifera]
gi66504263	68.24	13	2	2	22161	membrane-associated progesterone receptor component 1-like isoform 2 [Apis mellifera]
gi66533332	36.92	5	1	1	20068	mesencephalic astrocyte-derived neurotrophic factor homolog [Apis mellifera]
gi571568566	23.5	1	1	1	96279	microsomal triglyceride transfer protein large subunit isoform X1 [Apis mellifera]
gi328785302	23.5	1	1	1	98294	microsomal triglyceride transfer protein large subunit isoform X2 [Apis mellifera]
gi571578973	90.97	11	4	4	34230	microtubule-associated protein 2-like partial [Apis mellifera]
gi571524355	248.69	11	51	49	647385	microtubule-associated protein futsch [Apis mellifera]
gi571525698	86.71	2	4	4	306270	microtubule-associated protein futsch-like [Apis mellifera]
gi328779806	53.93	9	1	1	26182	microtubule-associated protein Jupiter-like isoform X1 [Apis mellifera]
gi571522890	53.93	11	1	1	21499	microtubule-associated protein Jupiter-like isoform X2 [Apis mellifera]
gi571522894	53.93	11	1	1	21499	microtubule-associated protein Jupiter-like isoform X3 [Apis mellifera]
gi571548580	86.51	12	3	3	31981	microtubule-associated protein RP/EB family member 1-like isoform X4 [Apis mellifera]
gi571562354	38.37	3	1	1	41625	minor histocompatibility antigen H13-like [Apis mellifera]
gi571566402	94.47	15	4	4	30189	mitochondrial 2-oxoglutarate/malate carrier protein-like isoform X1 [Apis mellifera]
gi328776512	94.47	14	4	4	32232	mitochondrial 2-oxoglutarate/malate carrier protein-like isoform X2 [Apis mellifera]
gi328790379	40.83	4	1	1	35580	mitochondrial carrier homolog 2 isoform X1 [Apis mellifera]
gi571504099	40.83	4	1	1	35850	mitochondrial carrier homolog 2 isoform X2 [Apis mellifera]
gi571504104	40.83	5	1	1	35120	mitochondrial carrier homolog 2 isoform X3 [Apis mellifera]
gi328783561	58.92	8	1	1	32370	mitochondrial dicarboxylate carrier-like isoform 1 [Apis mellifera]
gi571511021	85.34	27	3	3	16907	mitochondrial fission 1 protein-like isoform X1 [Apis mellifera]
gi66505356	109.74	43	4	1	17158	mitochondrial fission 1 protein-like isoform X2 [Apis mellifera]
gi571578440	115.69	29	7	7	29715	mitochondrial glutamate carrier 1-like partial [Apis mellifera]
gi110757116	82.52	41	3	3	10360	mitochondrial import inner membrane translocase subunit Tim13-like isoform X1 [Apis mellifera]
gi110757341	76.39	29	2	2	9818	mitochondrial import inner membrane translocase subunit Tim8 [Apis mellifera]
gi110760068	56.9	17	1	1	10847	mitochondrial import inner membrane translocase subunit Tim9-like isoform X1 [Apis mellifera]
gi571553163	56.9	17	1	1	10847	mitochondrial import inner membrane translocase subunit Tim9-like isoform X2 [Apis mellifera]
gi571513237	39.32	9	1	1	16283	mitochondrial import receptor subunit TOM20 homolog [Apis mellifera]
gi328782218	54.43	4	2	2	65350	mitochondrial import receptor subunit TOM70 [Apis mellifera]
gi66500205	190.54	46	18	18	53349	mitochondrial-processing peptidase subunit beta-like [Apis mellifera]
gi328779694	68.36	6	2	2	42047	mitogen-activated protein kinase 1 [Apis mellifera]
gi571525611	26.82	2	1	1	60014	mitogen-activated protein kinase 15 isoform X1 [Apis mellifera]
gi110756046	26.82	1	1	1	85314	mitogen-activated protein kinase 15 isoform X2 [Apis mellifera]
gi571539142	84.09	4	3	3	74600	moesin/ezrin/radixin homolog 1 isoform X1 [Apis mellifera]
gi571539175	84.09	4	3	3	68920	moesin/ezrin/radixin homolog 1 isoform X10 [Apis mellifera]
gi571539179	84.09	4	3	3	68760	moesin/ezrin/radixin homolog 1 isoform X11 [Apis mellifera]
gi571539199	84.09	4	3	3	67948	moesin/ezrin/radixin homolog 1 isoform X12 [Apis mellifera]
gi571539203	84.09	4	3	3	67717	moesin/ezrin/radixin homolog 1 isoform X13 [Apis mellifera]
gi571539206	84.09	5	3	3	62636	moesin/ezrin/radixin homolog 1 isoform X14 [Apis mellifera]
gi571539210	84.09	5	3	3	60119	moesin/ezrin/radixin homolog 1 isoform X15 [Apis mellifera]
gi328784401	84.09	4	3	3	73031	moesin/ezrin/radixin homolog 1 isoform X16 [Apis mellifera]
gi571539145	84.09	4	3	3	74369	moesin/ezrin/radixin homolog 1 isoform X2 [Apis mellifera]
gi571539148	84.09	4	3	3	73791	moesin/ezrin/radixin homolog 1 isoform X3 [Apis mellifera]
gi571539151	84.09	4	3	3	73334	moesin/ezrin/radixin homolog 1 isoform X4 [Apis mellifera]
gi571539154	84.09	4	3	3	73262	moesin/ezrin/radixin homolog 1 isoform X5 [Apis mellifera]
gi571539159	84.09	4	3	3	70257	moesin/ezrin/radixin homolog 1 isoform X6 [Apis mellifera]
gi571539163	84.09	4	3	3	69448	moesin/ezrin/radixin homolog 1 isoform X7 [Apis mellifera]
gi571539167	84.09	4	3	3	69286	moesin/ezrin/radixin homolog 1 isoform X8 [Apis mellifera]
gi571539171	84.09	4	3	3	68992	moesin/ezrin/radixin homolog 1 isoform X9 [Apis mellifera]
gi571515342	38.69	3	1	1	38810	MOSC domain-containing protein 2 mitochondrial-like [Apis mellifera]
gi571502355	37.09	2	1	1	55233	multiple inositol polyphosphate phosphatase 1-like [Apis mellifera]
gi571546709	33.57	1	1	1	229135	myosin heavy chain non-muscle isoform X1 [Apis mellifera]
gi571546713	33.57	1	1	1	228808	myosin heavy chain non-muscle isoform X2 [Apis mellifera]
gi571546716	33.57	1	1	1	228773	myosin heavy chain non-muscle isoform X3 [Apis mellifera]
gi571546720	33.57	1	1	1	228509	myosin heavy chain non-muscle isoform X4 [Apis mellifera]
gi571546724	33.57	1	1	1	227831	myosin heavy chain non-muscle isoform X5 [Apis mellifera]
gi571546728	33.57	1	1	1	227205	myosin heavy chain non-muscle isoform X6 [Apis mellifera]
gi571546732	33.57	1	1	1	227038	myosin heavy chain non-muscle isoform X7 [Apis mellifera]
gi571546736	33.57	1	1	1	226413	myosin heavy chain non-muscle isoform X8 [Apis mellifera]
gi571546740	33.57	1	1	1	226236	myosin heavy chain non-muscle isoform X9 [Apis mellifera]
gi571563508	53.84	2	1	1	123118	myosin heavy chain 95F isoform X1 [Apis mellifera]
gi571566094	123.39	48	5	5	17569	myosin-2 essential light chain isoform X1 [Apis mellifera]
gi571566097	123.39	49	5	5	17251	myosin-2 essential light chain isoform X2 [Apis mellifera]
gi571566099	123.39	51	5	5	16540	myosin-2 essential light chain isoform X3 [Apis mellifera]
gi571566103	123.39	52	5	5	16123	myosin-2 essential light chain isoform X4 [Apis mellifera]
gi571566107	123.39	52	5	5	16123	myosin-2 essential light chain isoform X5 [Apis mellifera]
gi571566111	123.39	52	5	5	16123	myosin-2 essential light chain isoform X6 [Apis mellifera]
gi571570187	66.23	1	1	1	198758	myosin-IIIa isoform X1 [Apis mellifera]
gi571570190	66.23	1	1	1	195707	myosin-IIIa isoform X2 [Apis mellifera]
gi571570192	66.23	2	1	1	162675	myosin-IIIa isoform X3 [Apis mellifera]
gi328781964	66.23	1	1	1	198099	myosin-IIIa isoform X4 [Apis mellifera]
gi571563894	139.67	63	6	6	13781	myotrophin-like isoform 2 [Apis mellifera]
gi328781872	139.76	35	7	7	31722	N(G) N(G)-dimethylarginine dimethylaminohydrolase 1-like isoform X3 [Apis mellifera]
gi66521356	139.76	38	7	7	29840	N(G) N(G)-dimethylarginine dimethylaminohydrolase 1-like isoformX2 [Apis mellifera]
gi571529260	102.91	4	4	4	168575	NACHT and WD repeat domain-containing protein 1-like isoform X1 [Apis mellifera]
gi571529264	102.91	4	4	4	168575	NACHT and WD repeat domain-containing protein 1-like isoform X2 [Apis mellifera]
gi328778513	119.53	18	6	6	49223	NADH dehydrogenase [ubiquinone] 1 alpha subcomplex subunit 10 mitochondrial [Apis mellifera]
gi328792687	59.32	35	2	2	7475	NADH dehydrogenase [ubiquinone] 1 alpha subcomplex subunit 12-like [Apis mellifera]
gi571578042	53.19	18	2	2	10958	NADH dehydrogenase [ubiquinone] 1 alpha subcomplex subunit 2-like [Apis mellifera]
gi571525189	44.07	12	1	1	9755	NADH dehydrogenase [ubiquinone] 1 alpha subcomplex subunit 4-like [Apis mellifera]
gi48120572	121.14	69	6	6	13852	NADH dehydrogenase [ubiquinone] 1 alpha subcomplex subunit 5 [Apis mellifera]
gi66513180	105.49	50	5	5	14413	NADH dehydrogenase [ubiquinone] 1 alpha subcomplex subunit 6-like [Apis mellifera]
gi110758517	30.2	10	1	1	11169	NADH dehydrogenase [ubiquinone] 1 alpha subcomplex subunit 7-like [Apis mellifera]
gi48104864	80.73	27	2	2	20244	NADH dehydrogenase [ubiquinone] 1 alpha subcomplex subunit 8 [Apis mellifera]
gi571541990	148.81	34	13	13	46233	NADH dehydrogenase [ubiquinone] 1 alpha subcomplex subunit 9 mitochondrial [Apis mellifera]
gi66566109	132.91	41	7	7	19549	NADH dehydrogenase [ubiquinone] 1 beta subcomplex subunit 10-like [Apis mellifera]
gi328788218	72.66	16	3	3	11829	NADH dehydrogenase [ubiquinone] 1 beta subcomplex subunit 3-like isoform 1 [Apis mellifera]
gi110764370	58.49	26	2	2	14610	NADH dehydrogenase [ubiquinone] 1 beta subcomplex subunit 7-like [Apis mellifera]
gi66511756	102.69	34	3	3	21674	NADH dehydrogenase [ubiquinone] 1 beta subcomplex subunit 8 mitochondrial-like [Apis mellifera]
gi48107260	103.11	28	4	4	17411	NADH dehydrogenase [ubiquinone] 1 beta subcomplex subunit 9-like [Apis mellifera]
gi571559878	142.89	34	10	10	52682	NADH dehydrogenase [ubiquinone] flavoprotein 1 mitochondrial isoform X1 [Apis mellifera]
gi571559875	152.21	36	11	11	52682	NADH dehydrogenase [ubiquinone] flavoprotein 1 mitochondrial isoform X2 [Apis mellifera]
gi66534614	135.09	32	6	6	27387	NADH dehydrogenase [ubiquinone] flavoprotein 2 mitochondrial [Apis mellifera]
gi328775921	130.09	13	6	6	55416	NADH dehydrogenase [ubiquinone] iron-sulfur protein 2 mitochondrial isoform 1 [Apis mellifera]
gi48099278	145.01	44	9	9	30544	NADH dehydrogenase [ubiquinone] iron-sulfur protein 3 mitochondrial [Apis mellifera]
gi328793182	109.89	26	4	4	21642	NADH dehydrogenase [ubiquinone] iron-sulfur protein 4 mitochondrial [Apis mellifera]
gi48104474	105.38	44	4	4	14013	NADH dehydrogenase [ubiquinone] iron-sulfur protein 6 mitochondrial [Apis mellifera]
gi66524760	116.23	44	6	6	23324	NADH dehydrogenase [ubiquinone] iron-sulfur protein 8 mitochondrial isoform 2 [Apis mellifera]
gi571534065	155.16	43	10	10	34628	NADH-cytochrome b5 reductase 2-like isoform X2 [Apis mellifera]
gi48128966	155.16	42	10	10	35109	NADH-cytochrome b5 reductase 2-like isoformX1 [Apis mellifera]
gi571575167	176.68	35	13	13	69763	NADP-dependent malic enzyme isoform X1 [Apis mellifera]
gi571575170	190.21	36	15	15	68419	NADP-dependent malic enzyme isoform X2 [Apis mellifera]
gi571563713	194.8	43	19	19	66851	NADP-dependent malic enzyme isoform X3 [Apis mellifera]
gi328778238	192.84	35	16	16	71284	NADP-dependent malic enzyme isoformX1 [Apis mellifera]
gi571546435	76.84	4	3	3	85987	NADPH--cytochrome P450 reductase-like isoform X1 [Apis mellifera]
gi571546438	76.84	4	3	3	85987	NADPH--cytochrome P450 reductase-like isoform X2 [Apis mellifera]
gi571546441	76.84	4	3	3	79026	NADPH--cytochrome P450 reductase-like isoform X3 [Apis mellifera]
gi571507494	46.2	6	1	1	22684	nascent polypeptide-associated complex subunit alpha-like isoform X1 [Apis mellifera]
gi571507498	46.2	6	1	1	22684	nascent polypeptide-associated complex subunit alpha-like isoform X2 [Apis mellifera]
gi66550828	79.71	16	3	3	27299	NECAP-like protein CG9132-like isoform X2 [Apis mellifera]
gi66513911	103.95	26	4	4	21971	neurocalcin homolog [Apis mellifera]
gi110755329	165.74	37	12	12	52003	neurofilament heavy polypeptide [Apis mellifera]
gi571526019	48.13	5	1	1	40665	neurofilament heavy polypeptide-like isoform X2 [Apis mellifera]
gi571526021	48.13	5	1	1	40665	neurofilament heavy polypeptide-like isoform X3 [Apis mellifera]
gi571526047	48.13	5	1	1	40665	neurofilament heavy polypeptide-like isoform X4 [Apis mellifera]
gi571526051	48.13	5	1	1	40665	neurofilament heavy polypeptide-like isoform X5 [Apis mellifera]
gi571526055	48.13	5	1	1	40665	neurofilament heavy polypeptide-like isoform X6 [Apis mellifera]
gi328790061	48.13	5	1	1	40665	neurofilament heavy polypeptide-like isoformX1 [Apis mellifera]
gi571529929	152.58	11	9	9	140633	neuroglian isoform X1 [Apis mellifera]
gi571529932	152.58	11	9	9	140633	neuroglian isoform X2 [Apis mellifera]
gi571529935	152.58	11	9	9	140633	neuroglian isoform X3 [Apis mellifera]
gi571529938	152.58	11	9	9	140357	neuroglian isoform X4 [Apis mellifera]
gi571529944	152.58	11	9	9	139484	neuroglian isoform X5 [Apis mellifera]
gi328788305	152.58	11	9	9	139760	neuroglian isoform X6 [Apis mellifera]
gi571548186	20.8	1	1	1	91919	neuroligin 4 isoform X3 [Apis mellifera]
gi571504623	100.49	14	4	4	42189	neuroplastin [Apis mellifera]
gi110762610	73.85	4	2	2	80234	neurotactin [Apis mellifera]
gi571528517	169.32	27	12	12	67167	neutral and basic amino acid transport protein rBAT isoform X3 [Apis mellifera]
gi328784982	170.76	26	12	12	69732	neutral and basic amino acid transport protein rBAT isoformX1 [Apis mellifera]
gi328784984	170.76	26	12	12	70005	neutral and basic amino acid transport protein rBAT isoformX2 [Apis mellifera]
gi571525796	198.86	22	22	22	147696	nidogen-2 [Apis mellifera]
gi328782156	71.69	5	2	2	65086	nitrilase homolog 1-like [Apis mellifera]
gi571517320	32.57	1	1	1	106171	NMDA receptor 1 isoform X1 [Apis mellifera]
gi571517323	32.57	1	1	1	97557	NMDA receptor 1 isoform X2 [Apis mellifera]
gi571540964	40.51	3	2	1	59024	non-specific lipid-transfer protein-like isoform X2 [Apis mellifera]
gi66518451	53.37	8	2	2	38098	nuclear migration protein nudC-like [Apis mellifera]
gi571506707	83.69	33	3	3	19789	nucleoplasmin-like protein-like isoform X3 [Apis mellifera]
gi571506711	83.69	34	3	3	18832	nucleoplasmin-like protein-like isoform X4 [Apis mellifera]
gi328777933	151.14	54	9	9	19555	nucleoside diphosphate kinase [Apis mellifera]
gi571505791	108.12	22	4	4	30383	O-acetyl-ADP-ribose deacetylase MACROD2-like isoform X3 [Apis mellifera]
gi571505795	108.12	26	4	4	25869	O-acetyl-ADP-ribose deacetylase MACROD2-like isoform X4 [Apis mellifera]
gi328791543	108.12	22	4	4	30383	O-acetyl-ADP-ribose deacetylase MACROD2-like isoformX2 [Apis mellifera]
gi571566413	73.42	7	2	2	44597	obg-like ATPase 1-like isoform X2 [Apis mellifera]
gi110762023	73.42	7	2	2	44597	obg-like ATPase 1-like isoformX1 [Apis mellifera]
gi571573896	43.53	3	1	1	55839	O-phosphoseryl-tRNA(Sec) selenium transferase-like isoform X1 [Apis mellifera]
gi571573898	43.53	3	1	1	55839	O-phosphoseryl-tRNA(Sec) selenium transferase-like isoform X2 [Apis mellifera]
gi66565384	27.61	3	1	1	55839	O-phosphoseryl-tRNA(Sec) selenium transferase-like isoform X3 [Apis mellifera]
gi571545744	84.92	5	4	4	112890	optic atrophy 1-like isoform X3 [Apis mellifera]
gi571545748	84.92	5	4	4	111932	optic atrophy 1-like isoform X4 [Apis mellifera]
gi571545750	84.92	5	4	4	111246	optic atrophy 1-like isoform X5 [Apis mellifera]
gi571545752	84.92	5	4	4	108484	optic atrophy 1-like isoform X6 [Apis mellifera]
gi571545754	84.92	5	4	4	106840	optic atrophy 1-like isoform X7 [Apis mellifera]
gi328787419	84.92	5	4	4	113676	optic atrophy 1-like isoformX2 [Apis mellifera]
gi328789542	54.02	2	1	1	84024	otopetrin-2 [Apis mellifera]
gi571527184	170.81	15	10	10	120860	oxidation resistance protein 1-like isoform X13 [Apis mellifera]
gi571527134	170.81	13	10	10	140866	oxidation resistance protein 1-like isoform X2 [Apis mellifera]
gi571527137	170.81	13	10	10	140650	oxidation resistance protein 1-like isoform X3 [Apis mellifera]
gi571527145	170.81	13	10	10	138102	oxidation resistance protein 1-like isoform X4 [Apis mellifera]
gi571527148	170.81	13	10	10	137886	oxidation resistance protein 1-like isoform X5 [Apis mellifera]
gi571527156	170.81	13	10	10	137404	oxidation resistance protein 1-like isoform X7 [Apis mellifera]
gi328781794	170.81	13	10	10	139556	oxidation resistance protein 1-like isoformX1 [Apis mellifera]
gi571538207	73.72	3	2	2	93425	oxysterol-binding protein 1 isoform X1 [Apis mellifera]
gi571538211	73.72	3	2	2	93296	oxysterol-binding protein 1 isoform X2 [Apis mellifera]
gi571538215	73.72	3	2	2	91089	oxysterol-binding protein 1 isoform X3 [Apis mellifera]
gi571538219	73.72	3	2	2	90960	oxysterol-binding protein 1 isoform X4 [Apis mellifera]
gi571538223	73.72	3	2	2	90077	oxysterol-binding protein 1 isoform X5 [Apis mellifera]
gi571538227	73.72	3	2	2	87741	oxysterol-binding protein 1 isoform X6 [Apis mellifera]
gi571552590	110.69	15	5	5	50867	oxysterol-binding protein-related protein 1-like isoform X2 [Apis mellifera]
gi328782271	110.69	15	5	5	50867	oxysterol-binding protein-related protein 1-like isoformX1 [Apis mellifera]
gi571517372	50.68	1	1	1	101884	oxysterol-binding protein-related protein 8-like isoform X1 [Apis mellifera]
gi571517403	65.18	4	2	2	86821	oxysterol-binding protein-related protein 8-like isoform X10 [Apis mellifera]
gi571517376	50.68	1	1	1	101884	oxysterol-binding protein-related protein 8-like isoform X2 [Apis mellifera]
gi571517379	50.68	1	1	1	101884	oxysterol-binding protein-related protein 8-like isoform X3 [Apis mellifera]
gi571517382	50.68	1	1	1	101884	oxysterol-binding protein-related protein 8-like isoform X4 [Apis mellifera]
gi571517385	50.68	1	1	1	100381	oxysterol-binding protein-related protein 8-like isoform X5 [Apis mellifera]
gi571517389	50.68	2	1	1	97336	oxysterol-binding protein-related protein 8-like isoform X6 [Apis mellifera]
gi571517392	50.68	2	1	1	95933	oxysterol-binding protein-related protein 8-like isoform X7 [Apis mellifera]
gi571517396	50.68	2	1	1	92773	oxysterol-binding protein-related protein 8-like isoform X8 [Apis mellifera]
gi571517400	65.18	4	2	2	88225	oxysterol-binding protein-related protein 8-like isoform X9 [Apis mellifera]
gi571529205	43.22	4	1	1	64578	paxillin-like isoform X1 [Apis mellifera]
gi571529209	43.22	4	1	1	64578	paxillin-like isoform X2 [Apis mellifera]
gi571529213	43.22	4	1	1	64728	paxillin-like isoform X3 [Apis mellifera]
gi571529216	43.22	4	1	1	63898	paxillin-like isoform X4 [Apis mellifera]
gi571529220	43.22	4	1	1	63726	paxillin-like isoform X5 [Apis mellifera]
gi571529224	43.22	4	1	1	60893	paxillin-like isoform X6 [Apis mellifera]
gi571509114	35.25	3	1	1	28281	PCTP-like protein-like isoform X1 [Apis mellifera]
gi571509118	35.25	3	1	1	28281	PCTP-like protein-like isoform X2 [Apis mellifera]
gi571578527	44.81	2	1	1	74560	peptide-N(4)-(N-acetyl-beta-glucosaminyl)asparagine amidase isoform X1 [Apis mellifera]
gi571578529	44.81	2	1	1	61574	peptide-N(4)-(N-acetyl-beta-glucosaminyl)asparagine amidase isoform X2 [Apis mellifera]
gi110755171	38.83	6	1	1	20277	peptidyl-prolyl cis-trans isomerase H-like [Apis mellifera]
gi66534750	179.25	53	13	12	22809	peptidyl-prolyl cis-trans isomerase-like [Apis mellifera]
gi571514748	94.03	5	4	4	152936	peripheral-type benzodiazepine receptor-associated protein 1-like isoform X1 [Apis mellifera]
gi571514753	94.03	5	4	4	153057	peripheral-type benzodiazepine receptor-associated protein 1-like isoform X2 [Apis mellifera]
gi328777120	190.34	69	17	17	21787	peroxiredoxin 1 [Apis mellifera]
gi328787790	79.06	12	2	2	20170	peroxiredoxin-5 mitochondrial [Apis mellifera]
gi66525867	150.84	37	14	14	39130	phosphate carrier protein mitochondrial-like isoform 1 [Apis mellifera]
gi571554817	82.13	2	2	2	124520	phosphatidate phosphatase LPIN2-like isoform X1 [Apis mellifera]
gi571554820	82.13	2	2	2	120547	phosphatidate phosphatase LPIN2-like isoform X2 [Apis mellifera]
gi328786485	82.13	2	2	2	124520	phosphatidate phosphatase LPIN2-like isoform X3 [Apis mellifera]
gi110763671	163.12	55	10	10	23645	phosphatidylethanolamine-binding protein homolog F40A3.3-like isoformX2 [Apis mellifera]
gi571541340	51.52	1	1	1	237573	phosphatidylinositol 4-kinase alpha-like [Apis mellifera]
gi328792171	59.01	4	3	3	99372	phosphatidylinositol 4-phosphate 5-kinase type-1 gamma isoform X1 [Apis mellifera]
gi571507416	59.01	5	3	3	86584	phosphatidylinositol 4-phosphate 5-kinase type-1 gamma isoform X10 [Apis mellifera]
gi571507420	59.01	5	3	3	85319	phosphatidylinositol 4-phosphate 5-kinase type-1 gamma isoform X11 [Apis mellifera]
gi571507424	59.01	5	3	3	84843	phosphatidylinositol 4-phosphate 5-kinase type-1 gamma isoform X12 [Apis mellifera]
gi571507427	59.01	5	3	3	84027	phosphatidylinositol 4-phosphate 5-kinase type-1 gamma isoform X13 [Apis mellifera]
gi571507430	59.01	5	3	3	82373	phosphatidylinositol 4-phosphate 5-kinase type-1 gamma isoform X14 [Apis mellifera]
gi571507434	59.01	5	3	3	82286	phosphatidylinositol 4-phosphate 5-kinase type-1 gamma isoform X15 [Apis mellifera]
gi571507387	59.01	4	3	3	99459	phosphatidylinositol 4-phosphate 5-kinase type-1 gamma isoform X2 [Apis mellifera]
gi571507392	59.01	4	3	3	98984	phosphatidylinositol 4-phosphate 5-kinase type-1 gamma isoform X3 [Apis mellifera]
gi571507395	59.01	4	3	3	99061	phosphatidylinositol 4-phosphate 5-kinase type-1 gamma isoform X4 [Apis mellifera]
gi571507399	59.01	5	3	3	98897	phosphatidylinositol 4-phosphate 5-kinase type-1 gamma isoform X5 [Apis mellifera]
gi571507402	59.01	5	3	3	96514	phosphatidylinositol 4-phosphate 5-kinase type-1 gamma isoform X6 [Apis mellifera]
gi571507406	59.01	5	3	3	96427	phosphatidylinositol 4-phosphate 5-kinase type-1 gamma isoform X7 [Apis mellifera]
gi571507410	59.01	5	3	3	94381	phosphatidylinositol 4-phosphate 5-kinase type-1 gamma isoform X8 [Apis mellifera]
gi571507413	59.01	5	3	3	93982	phosphatidylinositol 4-phosphate 5-kinase type-1 gamma isoform X9 [Apis mellifera]
gi571572376	80.46	5	3	3	56687	phosphatidylinositol 5-phosphate 4-kinase type-2 beta-like isoform X2 [Apis mellifera]
gi571572389	80.46	5	3	3	56687	phosphatidylinositol 5-phosphate 4-kinase type-2 beta-like isoform X3 [Apis mellifera]
gi328785105	80.46	6	3	3	49405	phosphatidylinositol 5-phosphate 4-kinase type-2 beta-like isoformX1 [Apis mellifera]
gi66557640	160.04	51	12	12	31549	phosphatidylinositol transfer protein alpha isoform [Apis mellifera]
gi571544335	191.27	24	15	15	93770	phosphatidylinositol-binding clathrin assembly protein LAP isoform X1 [Apis mellifera]
gi571544339	191.27	24	15	15	93770	phosphatidylinositol-binding clathrin assembly protein LAP isoform X2 [Apis mellifera]
gi571544346	191.27	24	15	15	93699	phosphatidylinositol-binding clathrin assembly protein LAP isoform X3 [Apis mellifera]
gi571544349	191.27	24	15	15	93671	phosphatidylinositol-binding clathrin assembly protein LAP isoform X4 [Apis mellifera]
gi571544353	191.27	24	15	15	93599	phosphatidylinositol-binding clathrin assembly protein LAP isoform X5 [Apis mellifera]
gi571544360	191.27	25	15	15	92370	phosphatidylinositol-binding clathrin assembly protein LAP isoform X6 [Apis mellifera]
gi571544363	191.27	25	15	15	92199	phosphatidylinositol-binding clathrin assembly protein LAP isoform X7 [Apis mellifera]
gi571544367	191.27	25	15	15	92181	phosphatidylinositol-binding clathrin assembly protein LAP isoform X8 [Apis mellifera]
gi571544371	191.27	25	15	15	91722	phosphatidylinositol-binding clathrin assembly protein LAP isoform X9 [Apis mellifera]
gi571573654	157.19	33	10	10	58448	phosphoglucomutase isoform X1 [Apis mellifera]
gi66561330	157.19	31	10	10	61959	phosphoglucomutase isoform X3 [Apis mellifera]
gi571575401	172.02	41	18	18	53493	phosphoglycerate kinase isoform 1 [Apis mellifera]
gi66550890	166.77	47	14	14	35361	phosphoglycerate mutase 2-like [Apis mellifera]
gi48141571	145.28	36	8	8	34139	phosphoglycolate phosphatase-like [Apis mellifera]
gi571528435	36.59	12	1	1	23133	phospholipid hydroperoxide glutathione peroxidase mitochondrial isoform X3 [Apis mellifera]
gi571502210	99.57	26	3	3	23310	phosphopantothenoylcysteine decarboxylase-like isoform X1 [Apis mellifera]
gi48103807	99.57	28	3	3	22014	phosphopantothenoylcysteine decarboxylase-like isoform X2 [Apis mellifera]
gi66561731	58.03	6	1	1	39065	phosphoribosyl pyrophosphate synthase-associated protein 2-like isoform X2 [Apis mellifera]
gi571544325	186.31	19	19	19	131007	plasma membrane calcium-transporting ATPase 3 isoform X3 [Apis mellifera]
gi328776594	48.36	7	1	1	20168	plasmolipin-like isoform 1 [Apis mellifera]
gi571548456	33.13	4	1	1	20140	plasmolipin-like isoform X2 [Apis mellifera]
gi328781423	33.13	4	1	1	20140	plasmolipin-like isoformX1 [Apis mellifera]
gi571563582	61.33	10	2	2	57391	poly(rC)-binding protein 4-like isoform X1 [Apis mellifera]
gi571563586	61.33	12	2	2	48045	poly(rC)-binding protein 4-like isoform X2 [Apis mellifera]
gi571563590	61.33	12	2	2	48077	poly(rC)-binding protein 4-like isoform X3 [Apis mellifera]
gi571563594	61.33	15	2	2	38731	poly(rC)-binding protein 4-like isoform X4 [Apis mellifera]
gi110760204	48.55	3	2	2	65179	poly(U)-specific endoribonuclease homolog [Apis mellifera]
gi571510554	88.36	5	4	4	94663	polyubiquitin-A-like [Apis mellifera]
gi571533240	88.36	6	4	4	76921	polyubiquitin-A-like isoform X2 [Apis mellifera]
gi66510555	88.36	5	4	4	85442	polyubiquitin-A-like isoformX1 [Apis mellifera]
gi48106137	33.73	2	1	1	50079	pontin protein isoform 1 [Apis mellifera]
gi571568442	78.49	5	2	2	62865	potassium voltage-gated channel protein Shaw isoform X1 [Apis mellifera]
gi571568445	78.49	5	2	2	60404	potassium voltage-gated channel protein Shaw isoform X2 [Apis mellifera]
gi571568449	78.49	5	2	2	59145	potassium voltage-gated channel protein Shaw isoform X3 [Apis mellifera]
gi571568452	78.49	5	2	2	59046	potassium voltage-gated channel protein Shaw isoform X4 [Apis mellifera]
gi571568455	78.49	6	2	2	55127	potassium voltage-gated channel protein Shaw isoform X5 [Apis mellifera]
gi328789790	56.02	9	2	2	22394	PRA1 family protein 3-like isoform 1 [Apis mellifera]
gi48142774	56.02	10	2	2	21227	PRA1 family protein 3-like isoform 2 [Apis mellifera]
gi571574771	23.21	6	1	1	15179	prefoldin subunit 6-like isoform X1 [Apis mellifera]
gi66525117	23.21	6	1	1	15526	prefoldin subunit 6-like isoform X2 [Apis mellifera]
gi66513511	71.11	7	2	1	55052	pre-mRNA-processing factor 19 [Apis mellifera]
gi571577978	57.58	2	1	1	119599	presequence protease mitochondrial [Apis mellifera]
gi328788274	32.61	3	1	1	35010	PRKC apoptosis WT1 regulator protein-like isoform X1 [Apis mellifera]
gi571529763	32.61	3	1	1	36665	PRKC apoptosis WT1 regulator protein-like isoform X2 [Apis mellifera]
gi571529767	32.61	3	1	1	36139	PRKC apoptosis WT1 regulator protein-like isoform X3 [Apis mellifera]
gi571529770	32.61	3	1	1	35447	PRKC apoptosis WT1 regulator protein-like isoform X4 [Apis mellifera]
gi571529773	32.61	3	1	1	35537	PRKC apoptosis WT1 regulator protein-like isoform X5 [Apis mellifera]
gi571529779	32.61	3	1	1	34731	PRKC apoptosis WT1 regulator protein-like isoform X6 [Apis mellifera]
gi571529782	32.61	3	1	1	34318	PRKC apoptosis WT1 regulator protein-like isoform X7 [Apis mellifera]
gi571529785	32.61	3	1	1	33603	PRKC apoptosis WT1 regulator protein-like isoform X8 [Apis mellifera]
gi571577775	67.66	5	2	2	56940	probable 26S proteasome non-ATPase regulatory subunit 3 isoform X1 [Apis mellifera]
gi66546020	67.66	5	2	2	56940	probable 26S proteasome non-ATPase regulatory subunit 3 isoform X2 [Apis mellifera]
gi66542158	72.4	13	2	2	35835	probable actin-related protein 2/3 complex subunit 2 isoform 2 [Apis mellifera]
gi571573744	143.15	27	7	7	44035	probable aspartate aminotransferase cytoplasmic-like [Apis mellifera]
gi571541887	28.58	1	1	1	84767	probable cationic amino acid transporter-like isoform X1 [Apis mellifera]
gi328777798	71.08	4	2	2	86996	probable cationic amino acid transporter-like isoform X3 [Apis mellifera]
gi66521738	172.27	39	17	17	51930	probable citrate synthase 1 mitochondrial-like [Apis mellifera]
gi110755392	80.82	10	3	3	46065	probable dynactin subunit 2 isoform X1 [Apis mellifera]
gi571549345	62.74	9	3	3	48135	probable elongation factor 1-delta isoform X1 [Apis mellifera]
gi571549348	62.74	10	3	3	43693	probable elongation factor 1-delta isoform X2 [Apis mellifera]
gi571549351	62.74	15	3	3	29783	probable elongation factor 1-delta isoform X3 [Apis mellifera]
gi328778689	40.41	4	1	1	32518	probable enoyl-CoA hydratase mitochondrial [Apis mellifera]
gi571565660	46.4	5	1	1	36809	probable GDP-L-fucose synthase isoform X1 [Apis mellifera]
gi571565656	46.4	4	1	1	38796	probable GDP-L-fucose synthase isoform X2 [Apis mellifera]
gi571534141	192.2	42	16	16	44298	probable isocitrate dehydrogenase [NAD] subunit alpha mitochondrial-like [Apis mellifera]
gi48095935	40.56	6	1	1	24806	probable maleylacetoacetate isomerase 2 [Apis mellifera]
gi66499429	80.33	10	4	4	46520	probable medium-chain specific acyl-CoA dehydrogenase mitochondrial-like [Apis mellifera]
gi571568825	137.77	22	7	7	53097	probable methylmalonate-semialdehyde dehydrogenase [acylating] mitochondrial isoform X1 [Apis mellifera]
gi571568828	129.72	21	7	7	50003	probable methylmalonate-semialdehyde dehydrogenase [acylating] mitochondrial isoform X2 [Apis mellifera]
gi571568831	129.72	21	7	7	50003	probable methylmalonate-semialdehyde dehydrogenase [acylating] mitochondrial isoform X3 [Apis mellifera]
gi571568834	129.72	21	7	7	50003	probable methylmalonate-semialdehyde dehydrogenase [acylating] mitochondrial isoform X4 [Apis mellifera]
gi571568838	129.72	21	7	7	48839	probable methylmalonate-semialdehyde dehydrogenase [acylating] mitochondrial isoform X5 [Apis mellifera]
gi66523051	137.77	21	7	7	56042	probable methylmalonate-semialdehyde dehydrogenase [acylating] mitochondrial isoform X6 [Apis mellifera]
gi571541022	92.75	29	4	4	24763	probable NADH dehydrogenase [ubiquinone] iron-sulfur protein 7 mitochondrial isoform X1 [Apis mellifera]
gi66512193	92.75	29	4	4	24914	probable NADH dehydrogenase [ubiquinone] iron-sulfur protein 7 mitochondrial isoform X2 [Apis mellifera]
gi328788603	90.05	42	2	1	14865	probable nuclear transport factor 2-like isoform 1 [Apis mellifera]
gi48104167	84.11	48	3	3	14748	probable nuclear transport factor 2-like isoform 3 [Apis mellifera]
gi571577728	157.13	36	11	11	44574	probable pyruvate dehydrogenase E1 component subunit alpha mitochondrial-like isoform X2 [Apis mellifera]
gi571577730	157.13	36	11	11	43853	probable pyruvate dehydrogenase E1 component subunit alpha mitochondrial-like isoform X3 [Apis mellifera]
gi328793432	157.13	37	11	11	42858	probable pyruvate dehydrogenase E1 component subunit alpha mitochondrial-like isoformX1 [Apis mellifera]
gi48097144	61.52	9	1	1	21301	probable signal peptidase complex subunit 2-like [Apis mellifera]
gi66509459	72.29	18	2	2	13573	probable small nuclear ribonucleoprotein Sm D1-like [Apis mellifera]
gi328781995	160.14	39	9	9	41399	probable trans-2-enoyl-CoA reductase mitochondrial-like [Apis mellifera]
gi571547413	97.23	29	4	4	19715	probable V-type proton ATPase 116 kDa subunit a-like [Apis mellifera]
gi571542252	140.29	65	6	6	13803	profilin isoform X1 [Apis mellifera]
gi571542255	140.29	65	6	6	13803	profilin isoform X2 [Apis mellifera]
gi571542259	140.29	65	6	6	13803	profilin isoform X3 [Apis mellifera]
gi571522374	108.63	8	5	5	90486	programmed cell death 6-interacting protein isoform X1 [Apis mellifera]
gi66530284	108.63	8	5	5	91682	programmed cell death 6-interacting protein isoform X2 [Apis mellifera]
gi328789503	54.81	11	2	2	22019	programmed cell death protein 6-like isoform 1 [Apis mellifera]
gi48094929	54.81	11	2	2	20609	programmed cell death protein 6-like isoform 3 [Apis mellifera]
gi328785044	155.38	30	11	11	39478	prohibitin-2-like [Apis mellifera]
gi328778339	66.07	21	2	2	25487	prohormone-3 [Apis mellifera]
gi48102304	114.19	39	4	3	22081	prohormone-4 [Apis mellifera]
gi571522941	74.3	11	2	2	43835	proliferation-associated protein 2G4-like [Apis mellifera]
gi571500123	185.41	42	18	18	59613	proline dehydrogenase 1 mitochondrial [Apis mellifera]
gi571519898	90.97	5	3	3	83007	prolyl endopeptidase-like isoform X2 [Apis mellifera]
gi571519901	90.97	7	3	3	62178	prolyl endopeptidase-like isoform X3 [Apis mellifera]
gi66505780	90.97	5	3	3	87143	prolyl endopeptidase-like isoformX1 [Apis mellifera]
gi571523743	73.23	2	1	1	100100	prosaposin isoform X2 [Apis mellifera]
gi571523747	73.23	2	1	1	99728	prosaposin isoform X3 [Apis mellifera]
gi328782499	73.23	2	1	1	100100	prosaposin isoformX1 [Apis mellifera]
gi571575531	37.95	4	1	1	24043	prostaglandin E synthase 3-like isoform X1 [Apis mellifera]
gi571575529	37.95	4	1	1	24325	prostaglandin E synthase 3-like isoform X2 [Apis mellifera]
gi66553455	46.14	4	1	1	37640	prostaglandin reductase 1-like [Apis mellifera]
gi328776555	48.02	11	1	1	28484	proteasome activator complex subunit 3-like [Apis mellifera]
gi66518140	67.15	8	2	2	31190	proteasome inhibitor PI31 subunit-like isoform X2 [Apis mellifera]
gi571509446	99.79	18	3	3	30927	proteasome subunit alpha type-1-like [Apis mellifera]
gi48128110	57.06	8	1	1	25801	proteasome subunit alpha type-2 [Apis mellifera]
gi571531985	60.58	12	2	2	28120	proteasome subunit alpha type-7-1-like [Apis mellifera]
gi66512107	91.94	18	3	3	26085	proteasome subunit beta type-1 [Apis mellifera]
gi328785112	104.27	23	4	4	30057	proteasome subunit beta type-4-like [Apis mellifera]
gi328787761	68.54	8	2	2	31653	proteasome subunit beta type-5-like [Apis mellifera]
gi328787541	51.51	13	2	2	22696	proteasome subunit beta type-6-like [Apis mellifera]
gi66519842	45.82	5	1	1	30306	proteasome subunit beta type-7-like [Apis mellifera]
gi571525396	97.36	9	6	6	77326	protein 4.1 homolog isoform X1 [Apis mellifera]
gi328787716	97.36	9	6	6	77326	protein 4.1 homolog isoform X10 [Apis mellifera]
gi571525402	97.36	9	6	6	77326	protein 4.1 homolog isoform X2 [Apis mellifera]
gi571525406	97.36	9	6	6	77326	protein 4.1 homolog isoform X3 [Apis mellifera]
gi571525410	97.36	9	6	6	77326	protein 4.1 homolog isoform X4 [Apis mellifera]
gi571525413	97.36	9	6	6	77326	protein 4.1 homolog isoform X5 [Apis mellifera]
gi571525416	97.36	9	6	6	77326	protein 4.1 homolog isoform X6 [Apis mellifera]
gi571525419	97.36	9	6	6	77326	protein 4.1 homolog isoform X7 [Apis mellifera]
gi571525422	97.36	10	6	6	73322	protein 4.1 homolog isoform X8 [Apis mellifera]
gi571525425	124.42	12	5	5	65305	protein 4.1 homolog isoform X9 [Apis mellifera]
gi571528227	41.74	4	1	1	45609	protein arginine N-methyltransferase 8 [Apis mellifera]
gi328777695	60.13	11	2	1	26579	protein canopy homolog 3 [Apis mellifera]
gi571570671	22.36	1	1	1	114651	protein CLEC16A-like isoform X3 [Apis mellifera]
gi66523953	22.36	1	1	1	114436	protein CLEC16A-like isoform X5 [Apis mellifera]
gi571525993	43.1	4	1	1	65619	protein croquemort isoform X1 [Apis mellifera]
gi571525997	43.1	4	1	1	65619	protein croquemort isoform X2 [Apis mellifera]
gi571525869	21.44	1	1	1	298647	protein dachsous-like isoform X10 [Apis mellifera]
gi571525842	21.44	1	1	1	302463	protein dachsous-like isoform X2 [Apis mellifera]
gi571525846	21.44	1	1	1	302463	protein dachsous-like isoform X3 [Apis mellifera]
gi571525849	21.44	1	1	1	302065	protein dachsous-like isoform X4 [Apis mellifera]
gi571525852	21.44	1	1	1	298647	protein dachsous-like isoform X5 [Apis mellifera]
gi571525855	21.44	1	1	1	298647	protein dachsous-like isoform X6 [Apis mellifera]
gi571525858	21.44	1	1	1	298647	protein dachsous-like isoform X7 [Apis mellifera]
gi571525861	21.44	1	1	1	298647	protein dachsous-like isoform X8 [Apis mellifera]
gi571525866	21.44	1	1	1	298647	protein dachsous-like isoform X9 [Apis mellifera]
gi571556395	162.62	19	11	11	94163	protein disulfide-isomerase [Apis mellifera]
gi66546657	189.08	49	19	19	55857	protein disulfide-isomerase A3 isoform 2 [Apis mellifera]
gi66551889	130.81	24	9	9	47196	protein disulfide-isomerase A6-like isoform 1 [Apis mellifera]
gi571571489	51.9	8	2	2	24237	protein DJ-1-like [Apis mellifera]
gi571576714	67.26	3	2	2	92759	protein EFR3 homolog cmp44E isoform X3 [Apis mellifera]
gi110771563	67.26	4	2	2	89948	protein EFR3 homolog cmp44E isoformX1 [Apis mellifera]
gi328792899	67.26	3	2	2	92770	protein EFR3 homolog cmp44E isoformX2 [Apis mellifera]
gi571568560	77.17	15	3	3	57848	protein ERGIC-53-like [Apis mellifera]
gi110756296	52.66	6	2	2	35011	protein FAM151A-like isoform X1 [Apis mellifera]
gi571526004	52.66	7	2	2	32975	protein FAM151A-like isoform X2 [Apis mellifera]
gi571526008	52.66	7	2	2	32975	protein FAM151A-like isoform X3 [Apis mellifera]
gi571574999	204.29	37	20	20	81342	protein hu-li tai shao-like isoform X1 [Apis mellifera]
gi571575002	204.29	38	20	20	80884	protein hu-li tai shao-like isoform X2 [Apis mellifera]
gi571575004	204.29	39	20	20	77719	protein hu-li tai shao-like isoform X3 [Apis mellifera]
gi571502676	81.36	12	3	3	56503	protein kinase C and casein kinase substrate in neurons protein 2 isoform X1 [Apis mellifera]
gi571502680	81.36	12	3	3	56503	protein kinase C and casein kinase substrate in neurons protein 2 isoform X2 [Apis mellifera]
gi571502684	81.36	12	3	3	56183	protein kinase C and casein kinase substrate in neurons protein 2 isoform X3 [Apis mellifera]
gi571502688	81.36	12	3	3	55757	protein kinase C and casein kinase substrate in neurons protein 2 isoform X4 [Apis mellifera]
gi571502691	81.36	13	3	3	52448	protein kinase C and casein kinase substrate in neurons protein 2 isoform X5 [Apis mellifera]
gi571502695	81.36	13	3	3	51703	protein kinase C and casein kinase substrate in neurons protein 2 isoform X6 [Apis mellifera]
gi571562174	178.36	28	15	14	76716	protein kinase C isoform X1 [Apis mellifera]
gi571550109	141.58	23	7	7	56176	protein kinase shaggy isoform X1 [Apis mellifera]
gi571550140	141.58	26	7	7	48110	protein kinase shaggy isoform X10 [Apis mellifera]
gi571550144	141.58	27	7	7	47386	protein kinase shaggy isoform X11 [Apis mellifera]
gi571550148	141.58	27	7	7	46513	protein kinase shaggy isoform X12 [Apis mellifera]
gi571550153	141.58	28	7	7	45467	protein kinase shaggy isoform X13 [Apis mellifera]
gi571550113	141.58	24	7	7	54678	protein kinase shaggy isoform X2 [Apis mellifera]
gi571550116	141.58	24	7	7	53479	protein kinase shaggy isoform X3 [Apis mellifera]
gi571550120	141.58	25	7	7	51160	protein kinase shaggy isoform X4 [Apis mellifera]
gi571550123	141.58	25	7	7	51904	protein kinase shaggy isoform X5 [Apis mellifera]
gi571550126	141.58	25	7	7	50183	protein kinase shaggy isoform X6 [Apis mellifera]
gi571550130	141.58	26	7	7	49210	protein kinase shaggy isoform X7 [Apis mellifera]
gi571550133	141.58	26	7	7	48464	protein kinase shaggy isoform X8 [Apis mellifera]
gi571550137	141.58	26	7	7	49022	protein kinase shaggy isoform X9 [Apis mellifera]
gi571567066	158.84	66	15	15	30011	protein l(2)37Cc-like isoform X1 [Apis mellifera]
gi571567070	158.85	66	15	15	30011	protein l(2)37Cc-like isoform X2 [Apis mellifera]
gi110750752	57.47	11	2	1	24240	protein lethal(2)essential for life-like [Apis mellifera]
gi48103834	43.68	16	1	1	20446	protein lethal(2)essential for life-like isoform 1 [Apis mellifera]
gi571537196	66.61	15	3	3	21794	protein lin-7 homolog C-like isoform X1 [Apis mellifera]
gi571537200	66.61	15	3	3	21794	protein lin-7 homolog C-like isoform X2 [Apis mellifera]
gi571571951	23	1	1	1	54639	protein lozenge-like [Apis mellifera]
gi571508663	37.46	11	1	1	20454	protein MEF2BNB homolog [Apis mellifera]
gi571509939	57.05	6	2	2	41416	protein Mo25-like isoform X1 [Apis mellifera]
gi571509942	57.05	6	2	2	41059	protein Mo25-like isoform X2 [Apis mellifera]
gi571509949	57.05	6	2	2	39450	protein Mo25-like isoform X3 [Apis mellifera]
gi571509953	57.05	6	2	2	39094	protein Mo25-like isoform X4 [Apis mellifera]
gi66501185	57.05	6	2	2	39450	protein Mo25-like isoform X5 [Apis mellifera]
gi571532722	47	3	1	1	51792	protein NDRG3-like isoform X2 [Apis mellifera]
gi571532725	47	3	1	1	51249	protein NDRG3-like isoform X3 [Apis mellifera]
gi571532729	47	3	1	1	50901	protein NDRG3-like isoform X4 [Apis mellifera]
gi571532734	47	4	1	1	46696	protein NDRG3-like isoform X5 [Apis mellifera]
gi571532738	47	4	1	1	44512	protein NDRG3-like isoform X6 [Apis mellifera]
gi571532741	47	4	1	1	43042	protein NDRG3-like isoform X7 [Apis mellifera]
gi328779207	47	3	1	1	52895	protein NDRG3-like isoformX1 [Apis mellifera]
gi571578218	104.57	20	4	4	33036	protein NipSnap [Apis mellifera]
gi571566701	81.71	12	3	3	36427	protein N-terminal glutamine amidohydrolase [Apis mellifera]
gi571537013	52.17	6	1	1	35368	protein phosphatase 1 regulatory subunit 7 [Apis mellifera]
gi328782520	62.31	14	1	1	12893	protein QIL1-like isoform 2 [Apis mellifera]
gi571535386	88.27	14	2	2	29038	protein rogdi isoform X1 [Apis mellifera]
gi66564441	88.27	14	2	2	30538	protein rogdi isoform X2 [Apis mellifera]
gi571550221	55.96	3	2	2	85899	protein transport protein Sec23A-like isoform X2 [Apis mellifera]
gi328788157	55.96	3	2	2	86539	protein transport protein Sec23A-like isoformX1 [Apis mellifera]
gi571545167	48.51	4	1	1	52389	protein transport protein Sec61 subunit alpha isoform 2 [Apis mellifera]
gi571525983	161.34	25	14	14	82304	protein turtle isoform X3 [Apis mellifera]
gi571525986	161.34	25	14	14	81363	protein turtle isoform X4 [Apis mellifera]
gi571525957	45.72	1	1	1	131628	protein turtle isoform X5 [Apis mellifera]
gi571525961	45.72	1	1	1	130827	protein turtle isoform X6 [Apis mellifera]
gi571525968	45.72	1	1	1	128644	protein turtle isoform X7 [Apis mellifera]
gi571525972	45.72	1	1	1	131428	protein turtle isoform X8 [Apis mellifera]
gi328790055	45.72	1	1	1	131870	protein turtle isoformX1 [Apis mellifera]
gi328790053	45.72	1	1	1	128886	protein turtle isoformX2 [Apis mellifera]
gi571552022	40.44	11	1	1	20111	protein tyrosine phosphatase type IVA 1 [Apis mellifera]
gi571514744	81.58	14	3	3	27543	protein windbeutel-like [Apis mellifera]
gi571572473	93.47	12	3	3	48359	protein yellow [Apis mellifera]
gi571524962	67.29	10	2	2	26257	protein-L-isoaspartate(D-aspartate) O-methyltransferase-like isoform X1 [Apis mellifera]
gi571525087	98.22	19	4	4	30802	protein-L-isoaspartate(D-aspartate) O-methyltransferase-like isoform X2 [Apis mellifera]
gi571525090	98.22	22	4	4	26898	protein-L-isoaspartate(D-aspartate) O-methyltransferase-like isoform X3 [Apis mellifera]
gi571525093	98.22	23	4	4	25556	protein-L-isoaspartate(D-aspartate) O-methyltransferase-like isoform X4 [Apis mellifera]
gi571525079	98.22	15	4	4	37976	protein-L-isoaspartate(D-aspartate) O-methyltransferase-like isoform X5 [Apis mellifera]
gi571518137	130.17	18	5	5	51888	proton-coupled amino acid transporter 1-like isoform X2 [Apis mellifera]
gi571518144	130.17	18	5	5	51888	proton-coupled amino acid transporter 1-like isoform X3 [Apis mellifera]
gi571518148	130.17	18	5	5	51888	proton-coupled amino acid transporter 1-like isoform X4 [Apis mellifera]
gi571518152	130.17	21	5	5	45173	proton-coupled amino acid transporter 1-like isoform X5 [Apis mellifera]
gi66513394	130.17	18	5	5	51888	proton-coupled amino acid transporter 1-like isoformX1 [Apis mellifera]
gi571502624	86.19	10	2	2	55477	proton-coupled amino acid transporter 4-like isoform X1 [Apis mellifera]
gi48094590	86.19	10	2	2	56516	proton-coupled amino acid transporter 4-like isoform X2 [Apis mellifera]
gi571576460	72.99	18	2	2	16882	pterin-4-alpha-carbinolamine dehydratase [Apis mellifera]
gi66499419	181.58	23	15	15	98560	puromycin-sensitive aminopeptidase isoformX1 [Apis mellifera]
gi571544763	75.57	33	2	2	10025	putative acyl-CoA-binding protein-like [Apis mellifera]
gi571508050	55.83	3	1	1	45572	putative adenosylhomocysteinase 3-like isoform X2 [Apis mellifera]
gi48138741	72.18	33	3	2	14336	putative ATP synthase subunit f mitochondrial-like [Apis mellifera]
gi328783051	42.86	4	1	1	50632	putative ATP-dependent RNA helicase me31b-like isoform 1 [Apis mellifera]
gi571564565	95.81	20	4	4	42916	putative cystathionine gamma-lyase 2-like isoform X1 [Apis mellifera]
gi66530260	95.81	21	4	4	41998	putative cystathionine gamma-lyase 2-like isoform X2 [Apis mellifera]
gi571566593	42.33	9	1	1	26476	putative gamma-glutamylcyclotransferase CG2811-like isoform X3 [Apis mellifera]
gi571566596	42.33	9	1	1	26074	putative gamma-glutamylcyclotransferase CG2811-like isoform X4 [Apis mellifera]
gi571566599	42.33	10	1	1	23736	putative gamma-glutamylcyclotransferase CG2811-like isoform X5 [Apis mellifera]
gi66522157	42.33	10	1	1	23334	putative gamma-glutamylcyclotransferase CG2811-like isoformX2 [Apis mellifera]
gi328793292	74.1	14	2	2	31877	putative glucose-6-phosphate 1-epimerase-like [Apis mellifera]
gi571576796	231.41	27	37	37	199661	putative glutamate synthase [NADPH]-like isoform X1 [Apis mellifera]
gi571576798	230.94	27	37	37	199530	putative glutamate synthase [NADPH]-like isoform X2 [Apis mellifera]
gi571576800	231.41	28	37	37	193897	putative glutamate synthase [NADPH]-like isoform X3 [Apis mellifera]
gi571576802	231.41	30	37	37	183224	putative glutamate synthase [NADPH]-like isoform X4 [Apis mellifera]
gi571576804	230.94	30	37	37	183092	putative glutamate synthase [NADPH]-like isoform X5 [Apis mellifera]
gi571504340	58.92	7	2	2	34036	putative GTP cyclohydrolase 1 type 2 Nif3l1-like [Apis mellifera]
gi571577493	60.06	7	2	2	70843	putative leucine-rich repeat-containing protein DDB_G0290503 isoform X1 [Apis mellifera]
gi328793299	60.06	7	2	2	70843	putative leucine-rich repeat-containing protein DDB_G0290503 isoform X2 [Apis mellifera]
gi571532691	37.77	1	2	1	172432	putative leucine-rich repeat-containing protein DDB_G0290503-like [Apis mellifera]
gi571573725	162.28	17	11	11	98519	putative mitochondrial inner membrane protein-like isoform X1 [Apis mellifera]
gi571573727	162.28	18	11	11	98135	putative mitochondrial inner membrane protein-like isoform X2 [Apis mellifera]
gi571573729	162.28	18	11	11	96843	putative mitochondrial inner membrane protein-like isoform X3 [Apis mellifera]
gi571573731	162.28	18	11	11	96459	putative mitochondrial inner membrane protein-like isoform X4 [Apis mellifera]
gi571573735	162.28	20	11	11	86182	putative mitochondrial inner membrane protein-like isoform X6 [Apis mellifera]
gi328779076	162.28	20	11	11	85797	putative mitochondrial inner membrane protein-like isoform X7 [Apis mellifera]
gi328788528	64.44	15	2	2	24407	putative OPA3-like protein CG13603-like [Apis mellifera]
gi66563115	55.2	12	2	2	18051	putative peptidyl-prolyl cis-trans isomerase dodo [Apis mellifera]
gi66504967	64.14	10	2	2	36279	putative tricarboxylate transport protein mitochondrial-like [Apis mellifera]
gi571554543	37.01	4	1	1	33348	pyridoxal kinase-like [Apis mellifera]
gi66534900	45.54	5	1	1	29899	pyrroline-5-carboxylate reductase 2 isoform 2 [Apis mellifera]
gi571568806	190.12	23	19	19	131880	pyruvate carboxylase mitochondrial isoform X1 [Apis mellifera]
gi571568809	190.12	24	19	19	130106	pyruvate carboxylase mitochondrial isoform X2 [Apis mellifera]
gi571524301	217.9	55	28	28	65102	pyruvate kinase-like isoform X1 [Apis mellifera]
gi571524305	217.9	57	28	28	62570	pyruvate kinase-like isoform X2 [Apis mellifera]
gi571510008	100.46	14	3	3	41575	quinone oxidoreductase-like isoform X2 [Apis mellifera]
gi48094759	100.46	13	3	3	44196	quinone oxidoreductase-like isoformX1 [Apis mellifera]
gi110751295	187.53	45	16	16	49787	rab GDP dissociation inhibitor beta [Apis mellifera]
gi571522017	20.89	1	1	1	169024	ral GTPase-activating protein subunit beta-like isoform X4 [Apis mellifera]
gi571522020	20.89	1	1	1	168454	ral GTPase-activating protein subunit beta-like isoform X5 [Apis mellifera]
gi571522031	20.89	1	1	1	170880	ral GTPase-activating protein subunit beta-like isoform X8 [Apis mellifera]
gi571506257	120.35	30	6	6	23869	Ras-like GTP-binding protein Rho1 isoform X2 [Apis mellifera]
gi571506260	120.35	30	6	6	23869	Ras-like GTP-binding protein Rho1 isoform X3 [Apis mellifera]
gi571506263	120.35	30	6	6	23869	Ras-like GTP-binding protein Rho1 isoform X4 [Apis mellifera]
gi571506266	120.35	33	6	6	21709	Ras-like GTP-binding protein Rho1 isoform X5 [Apis mellifera]
gi571506269	120.35	33	6	6	21709	Ras-like GTP-binding protein Rho1 isoform X6 [Apis mellifera]
gi571506273	120.35	33	6	6	21709	Ras-like GTP-binding protein Rho1 isoform X7 [Apis mellifera]
gi571506276	120.35	33	6	6	21709	Ras-like GTP-binding protein Rho1 isoform X8 [Apis mellifera]
gi328791826	120.35	26	6	6	27372	Ras-like GTP-binding protein Rho1 isoformX1 [Apis mellifera]
gi571514556	38.25	6	1	1	22153	ras-like protein 1-like isoform X1 [Apis mellifera]
gi571514559	38.25	6	1	1	22153	ras-like protein 1-like isoform X2 [Apis mellifera]
gi66518279	95.44	23	4	2	22918	ras-related protein Rab-10 isoformX2 [Apis mellifera]
gi571542352	77.32	14	3	3	24382	ras-related protein Rab-11A isoform X1 [Apis mellifera]
gi571542355	77.32	14	3	3	24382	ras-related protein Rab-11A isoform X2 [Apis mellifera]
gi66557450	71.66	11	2	1	24298	ras-related protein Rab-14 isoform 1 [Apis mellifera]
gi48103887	33.69	5	1	1	25451	ras-related protein Rab-18-B [Apis mellifera]
gi571528252	118.19	32	5	3	23108	ras-related protein Rab-1A-like [Apis mellifera]
gi66501172	111.34	27	4	4	23686	ras-related protein Rab-2-like [Apis mellifera]
gi571545688	162.32	61	10	9	25141	ras-related protein Rab-3 isoform X3 [Apis mellifera]
gi571545690	162.32	61	10	9	25141	ras-related protein Rab-3 isoform X4 [Apis mellifera]
gi66514595	162.32	50	10	9	30615	ras-related protein Rab-3 isoformX2 [Apis mellifera]
gi571535411	75.86	17	3	3	23410	ras-related protein Rab-5C-like [Apis mellifera]
gi571549606	62.65	11	2	1	23711	ras-related protein Rab-6A isoform X1 [Apis mellifera]
gi48096836	62.65	11	2	1	23595	ras-related protein Rab-6A isoform X2 [Apis mellifera]
gi110777801	84.83	17	3	3	23236	ras-related protein Rab-7a-like [Apis mellifera]
gi66558220	51.73	9	2	2	21469	ras-related protein Rac1 isoform 1 [Apis mellifera]
gi571562296	90.62	14	3	3	22908	ras-related protein Ral-a-like isoform X1 [Apis mellifera]
gi571562306	90.62	15	3	3	22308	ras-related protein Ral-a-like isoform X2 [Apis mellifera]
gi328778195	47.76	7	1	1	20335	ras-related protein Rap-2a [Apis mellifera]
gi571578152	55.67	2	1	1	131056	ras-specific guanine nucleotide-releasing factor 1-like [Apis mellifera]
gi571499266	45.24	7	1	1	20709	receptor expression-enhancing protein 5-like isoform X1 [Apis mellifera]
gi66499475	47.66	8	1	1	20780	receptor expression-enhancing protein 5-like isoform X2 [Apis mellifera]
gi48104663	75.85	10	3	3	35755	receptor of activated protein kinase C 1 isoformX1 [Apis mellifera]
gi571519388	59.95	2	2	2	117404	receptor-type tyrosine-protein phosphatase N2-like isoform X1 [Apis mellifera]
gi571519394	59.95	2	2	2	117189	receptor-type tyrosine-protein phosphatase N2-like isoform X2 [Apis mellifera]
gi571526495	44.12	5	1	1	34679	regulator of microtubule dynamics protein 1-like isoform X1 [Apis mellifera]
gi66549686	44.12	6	1	1	28763	regulator of microtubule dynamics protein 1-like isoform X2 [Apis mellifera]
gi571547398	81.7	10	2	2	48466	renin receptor-like isoform X1 [Apis mellifera]
gi328776891	81.7	11	2	2	44208	renin receptor-like isoform X4 [Apis mellifera]
gi66517554	150.14	39	7	7	38025	reticulocalbin-2-like [Apis mellifera]
gi571549004	152.08	23	9	3	50546	reticulon-4-like isoform X1 [Apis mellifera]
gi571549012	140.24	33	7	1	27264	reticulon-4-like isoform X3 [Apis mellifera]
gi571575892	97.99	13	4	4	53173	retinal dehydrogenase 1-like isoform X2 [Apis mellifera]
gi571575894	97.99	13	4	4	53173	retinal dehydrogenase 1-like isoform X3 [Apis mellifera]
gi328778476	97.99	13	4	4	53173	retinal dehydrogenase 1-like isoformX1 [Apis mellifera]
gi66549683	38.74	3	1	1	36762	retinol dehydrogenase 13-like [Apis mellifera]
gi571542574	59.39	2	2	2	153506	rho GTPase-activating protein 100F-like isoform X1 [Apis mellifera]
gi571542608	59.39	2	2	2	152290	rho GTPase-activating protein 100F-like isoform X10 [Apis mellifera]
gi571542611	59.39	2	2	2	150835	rho GTPase-activating protein 100F-like isoform X11 [Apis mellifera]
gi571542614	59.39	2	2	2	150835	rho GTPase-activating protein 100F-like isoform X12 [Apis mellifera]
gi571542618	59.39	2	2	2	147938	rho GTPase-activating protein 100F-like isoform X13 [Apis mellifera]
gi571542624	59.39	2	2	2	147517	rho GTPase-activating protein 100F-like isoform X14 [Apis mellifera]
gi571542628	59.39	2	2	2	146722	rho GTPase-activating protein 100F-like isoform X15 [Apis mellifera]
gi571542631	59.39	2	2	2	145383	rho GTPase-activating protein 100F-like isoform X16 [Apis mellifera]
gi571542635	59.39	2	2	2	145212	rho GTPase-activating protein 100F-like isoform X17 [Apis mellifera]
gi571542638	59.39	2	2	2	145212	rho GTPase-activating protein 100F-like isoform X18 [Apis mellifera]
gi571542641	59.39	2	2	2	143779	rho GTPase-activating protein 100F-like isoform X19 [Apis mellifera]
gi571542577	59.39	2	2	2	153506	rho GTPase-activating protein 100F-like isoform X2 [Apis mellifera]
gi571542645	59.39	2	2	2	143779	rho GTPase-activating protein 100F-like isoform X20 [Apis mellifera]
gi571542581	59.39	2	2	2	153506	rho GTPase-activating protein 100F-like isoform X3 [Apis mellifera]
gi571542585	59.39	2	2	2	153506	rho GTPase-activating protein 100F-like isoform X4 [Apis mellifera]
gi571542589	59.39	2	2	2	153506	rho GTPase-activating protein 100F-like isoform X5 [Apis mellifera]
gi571542593	59.39	2	2	2	153506	rho GTPase-activating protein 100F-like isoform X6 [Apis mellifera]
gi571542597	59.39	2	2	2	153506	rho GTPase-activating protein 100F-like isoform X7 [Apis mellifera]
gi571542600	59.39	2	2	2	153014	rho GTPase-activating protein 100F-like isoform X8 [Apis mellifera]
gi571542604	59.39	2	2	2	152996	rho GTPase-activating protein 100F-like isoform X9 [Apis mellifera]
gi110766219	42.81	11	1	1	10817	ribonuclease kappa-like [Apis mellifera]
gi328781704	89.5	6	3	3	86830	ribosomal protein S6 kinase alpha-3 isoformX1 [Apis mellifera]
gi66531797	88.36	26	4	4	17866	ribosome biogenesis protein NSA2 homolog isoform X2 [Apis mellifera]
gi571504485	47.84	5	1	1	31629	RING finger and CHY zinc finger domain-containing protein 1-like isoform X1 [Apis mellifera]
gi571504489	47.84	5	1	1	31029	RING finger and CHY zinc finger domain-containing protein 1-like isoform X2 [Apis mellifera]
gi48094508	47.84	5	1	1	31700	RING finger and CHY zinc finger domain-containing protein 1-like isoform X3 [Apis mellifera]
gi328777414	50.38	8	1	1	20586	RNA-binding protein 1-like isoform X1 [Apis mellifera]
gi571500029	50.38	7	1	1	22009	RNA-binding protein 1-like isoform X2 [Apis mellifera]
gi571500035	50.38	8	1	1	20040	RNA-binding protein 1-like isoform X3 [Apis mellifera]
gi571500039	50.38	9	1	1	18649	RNA-binding protein 1-like isoform X4 [Apis mellifera]
gi571500044	50.38	9	1	1	18103	RNA-binding protein 1-like isoform X5 [Apis mellifera]
gi328777412	50.38	7	1	1	22555	RNA-binding protein 1-like isoform X6 [Apis mellifera]
gi571572693	97.9	17	6	6	34401	RNA-binding protein lark-like isoform X10 [Apis mellifera]
gi571572697	97.9	18	6	6	33790	RNA-binding protein lark-like isoform X11 [Apis mellifera]
gi571572704	97.9	18	6	6	32407	RNA-binding protein lark-like isoform X12 [Apis mellifera]
gi571572708	97.9	18	6	6	32378	RNA-binding protein lark-like isoform X13 [Apis mellifera]
gi571572620	97.9	15	6	6	39822	RNA-binding protein lark-like isoform X2 [Apis mellifera]
gi571572629	97.9	15	6	6	39822	RNA-binding protein lark-like isoform X3 [Apis mellifera]
gi571572633	97.9	15	6	6	39025	RNA-binding protein lark-like isoform X4 [Apis mellifera]
gi571572637	97.9	15	6	6	38439	RNA-binding protein lark-like isoform X5 [Apis mellifera]
gi571572643	97.9	16	6	6	37829	RNA-binding protein lark-like isoform X6 [Apis mellifera]
gi571572658	97.9	16	6	6	36446	RNA-binding protein lark-like isoform X7 [Apis mellifera]
gi571572669	97.9	17	6	6	35783	RNA-binding protein lark-like isoform X8 [Apis mellifera]
gi571572673	97.9	17	6	6	34986	RNA-binding protein lark-like isoform X9 [Apis mellifera]
gi328786023	97.9	15	6	6	39822	RNA-binding protein lark-like isoformX1 [Apis mellifera]
gi571512336	44.24	6	1	1	28512	RNA-binding protein Musashi homolog Rbp6-like isoform X1 [Apis mellifera]
gi571512339	44.24	6	1	1	28381	RNA-binding protein Musashi homolog Rbp6-like isoform X2 [Apis mellifera]
gi571512342	44.24	6	1	1	28381	RNA-binding protein Musashi homolog Rbp6-like isoform X3 [Apis mellifera]
gi328784994	53.34	4	1	1	54274	RNA-binding protein Nova-1-like isoform X1 [Apis mellifera]
gi571528578	53.34	4	1	1	50723	RNA-binding protein Nova-1-like isoform X2 [Apis mellifera]
gi571528581	53.34	5	1	1	43531	RNA-binding protein Nova-1-like isoform X3 [Apis mellifera]
gi571528584	53.34	5	1	1	43326	RNA-binding protein Nova-1-like isoform X4 [Apis mellifera]
gi571528587	53.34	5	1	1	43242	RNA-binding protein Nova-1-like isoform X5 [Apis mellifera]
gi571514456	51.17	5	1	1	33487	RNA-binding protein squid-like [Apis mellifera]
gi571538884	81.53	10	2	2	37065	RNA-binding protein squid-like isoform X2 [Apis mellifera]
gi571538887	81.53	10	2	2	35643	RNA-binding protein squid-like isoform X3 [Apis mellifera]
gi571538890	81.53	10	2	2	36230	RNA-binding protein squid-like isoform X4 [Apis mellifera]
gi571538893	81.53	10	2	2	34226	RNA-binding protein squid-like isoform X5 [Apis mellifera]
gi571538896	81.53	10	2	2	34812	RNA-binding protein squid-like isoform X6 [Apis mellifera]
gi571538899	81.53	11	2	2	33390	RNA-binding protein squid-like isoform X7 [Apis mellifera]
gi571538903	81.53	11	2	2	31973	RNA-binding protein squid-like isoform X8 [Apis mellifera]
gi110758129	81.53	9	2	2	38483	RNA-binding protein squid-like isoformX1 [Apis mellifera]
gi571537886	102.17	27	4	4	20892	roughened isoform X1 [Apis mellifera]
gi571537889	102.17	27	4	4	20892	roughened isoform X2 [Apis mellifera]
gi328777746	102.17	27	4	4	20892	roughened isoform X3 [Apis mellifera]
gi328786330	155.07	18	10	10	78098	saccharopine dehydrogenase-like oxidoreductase-like isoform 1 [Apis mellifera]
gi571568001	80.14	12	2	2	39385	secretory carrier-associated membrane protein 1 isoform X1 [Apis mellifera]
gi328779563	80.14	12	2	2	39385	secretory carrier-associated membrane protein 1 isoform X2 [Apis mellifera]
gi571558143	41.05	3	1	1	61232	serine hydroxymethyltransferase cytosolic isoform X1 [Apis mellifera]
gi571558147	41.05	3	1	1	58625	serine hydroxymethyltransferase cytosolic isoform X2 [Apis mellifera]
gi571558150	41.05	3	1	1	58625	serine hydroxymethyltransferase cytosolic isoform X3 [Apis mellifera]
gi571560076	53.64	4	2	2	50633	serine/arginine-rich splicing factor 4 isoform X1 [Apis mellifera]
gi571560112	53.64	4	2	2	44222	serine/arginine-rich splicing factor 4 isoform X10 [Apis mellifera]
gi571560115	53.64	4	2	2	44207	serine/arginine-rich splicing factor 4 isoform X11 [Apis mellifera]
gi571560118	53.64	4	2	2	43684	serine/arginine-rich splicing factor 4 isoform X12 [Apis mellifera]
gi571560122	53.64	4	2	2	43669	serine/arginine-rich splicing factor 4 isoform X13 [Apis mellifera]
gi571560125	53.64	4	2	2	43140	serine/arginine-rich splicing factor 4 isoform X14 [Apis mellifera]
gi571560128	53.64	4	2	2	43125	serine/arginine-rich splicing factor 4 isoform X15 [Apis mellifera]
gi571560131	53.64	4	2	2	42616	serine/arginine-rich splicing factor 4 isoform X16 [Apis mellifera]
gi571560135	53.64	4	2	2	42601	serine/arginine-rich splicing factor 4 isoform X17 [Apis mellifera]
gi571560138	53.64	4	2	2	42316	serine/arginine-rich splicing factor 4 isoform X18 [Apis mellifera]
gi571560141	53.64	4	2	2	42059	serine/arginine-rich splicing factor 4 isoform X19 [Apis mellifera]
gi571560080	53.64	4	2	2	50230	serine/arginine-rich splicing factor 4 isoform X2 [Apis mellifera]
gi571560145	53.64	4	2	2	42045	serine/arginine-rich splicing factor 4 isoform X20 [Apis mellifera]
gi571560148	53.64	4	2	2	41522	serine/arginine-rich splicing factor 4 isoform X21 [Apis mellifera]
gi571560151	53.64	5	2	2	41507	serine/arginine-rich splicing factor 4 isoform X22 [Apis mellifera]
gi571560154	53.64	5	2	2	40977	serine/arginine-rich splicing factor 4 isoform X23 [Apis mellifera]
gi571560157	53.64	5	2	2	41144	serine/arginine-rich splicing factor 4 isoform X24 [Apis mellifera]
gi571560160	53.64	5	2	2	40962	serine/arginine-rich splicing factor 4 isoform X25 [Apis mellifera]
gi571560166	53.64	5	2	2	40454	serine/arginine-rich splicing factor 4 isoform X26 [Apis mellifera]
gi571560169	53.64	5	2	2	40607	serine/arginine-rich splicing factor 4 isoform X27 [Apis mellifera]
gi571560173	53.64	5	2	2	40439	serine/arginine-rich splicing factor 4 isoform X28 [Apis mellifera]
gi571560177	53.64	5	2	2	40153	serine/arginine-rich splicing factor 4 isoform X29 [Apis mellifera]
gi571560084	53.64	4	2	2	49551	serine/arginine-rich splicing factor 4 isoform X3 [Apis mellifera]
gi328786878	53.64	4	2	2	48861	serine/arginine-rich splicing factor 4 isoform X33 [Apis mellifera]
gi571560088	53.64	4	2	2	49265	serine/arginine-rich splicing factor 4 isoform X4 [Apis mellifera]
gi571560093	53.64	4	2	2	48183	serine/arginine-rich splicing factor 4 isoform X5 [Apis mellifera]
gi571560096	53.64	4	2	2	48471	serine/arginine-rich splicing factor 4 isoform X6 [Apis mellifera]
gi571560100	53.64	4	2	2	47389	serine/arginine-rich splicing factor 4 isoform X7 [Apis mellifera]
gi571560104	53.64	4	2	2	47102	serine/arginine-rich splicing factor 4 isoform X8 [Apis mellifera]
gi571560109	53.64	4	2	2	46020	serine/arginine-rich splicing factor 4 isoform X9 [Apis mellifera]
gi328776379	54.45	2	1	1	88406	serine/threonine-protein kinase BRSK2-like isoform X1 [Apis mellifera]
gi571575635	54.45	2	1	1	89534	serine/threonine-protein kinase BRSK2-like isoform X2 [Apis mellifera]
gi571575637	54.45	2	1	1	89435	serine/threonine-protein kinase BRSK2-like isoform X3 [Apis mellifera]
gi571575639	54.45	2	1	1	89196	serine/threonine-protein kinase BRSK2-like isoform X4 [Apis mellifera]
gi571575641	54.45	2	1	1	88505	serine/threonine-protein kinase BRSK2-like isoform X5 [Apis mellifera]
gi571550346	26.82	1	1	1	65808	serine/threonine-protein kinase ICK-like isoform X1 [Apis mellifera]
gi571550350	26.82	1	1	1	65721	serine/threonine-protein kinase ICK-like isoform X2 [Apis mellifera]
gi571550353	26.82	1	1	1	65296	serine/threonine-protein kinase ICK-like isoform X3 [Apis mellifera]
gi571550357	26.82	2	1	1	59409	serine/threonine-protein kinase ICK-like isoform X4 [Apis mellifera]
gi571542426	111.37	9	3	3	70860	serine/threonine-protein kinase OSR1-like isoform X1 [Apis mellifera]
gi571542429	111.37	9	3	3	70860	serine/threonine-protein kinase OSR1-like isoform X2 [Apis mellifera]
gi571542432	111.37	9	3	3	70475	serine/threonine-protein kinase OSR1-like isoform X3 [Apis mellifera]
gi571542435	111.37	9	3	3	68736	serine/threonine-protein kinase OSR1-like isoform X4 [Apis mellifera]
gi571542438	111.37	9	3	3	68736	serine/threonine-protein kinase OSR1-like isoform X5 [Apis mellifera]
gi571542441	111.37	9	3	3	68736	serine/threonine-protein kinase OSR1-like isoform X6 [Apis mellifera]
gi328791460	47.89	3	1	1	66725	serine/threonine-protein kinase tricorner isoform X1 [Apis mellifera]
gi571535995	47.89	3	1	1	66999	serine/threonine-protein kinase tricorner isoform X2 [Apis mellifera]
gi571536003	47.89	3	1	1	59530	serine/threonine-protein kinase tricorner isoform X3 [Apis mellifera]
gi571536006	47.89	3	1	1	58897	serine/threonine-protein kinase tricorner isoform X4 [Apis mellifera]
gi571536010	47.89	3	1	1	57431	serine/threonine-protein kinase tricorner isoform X5 [Apis mellifera]
gi571536013	47.89	3	1	1	57459	serine/threonine-protein kinase tricorner isoform X6 [Apis mellifera]
gi571536016	47.89	3	1	1	56798	serine/threonine-protein kinase tricorner isoform X7 [Apis mellifera]
gi328784987	91.15	9	4	4	60773	serine/threonine-protein phosphatase 2A 56 kDa regulatory subunit epsilon isoform-like isoform 1 [Apis mellifera]
gi571538301	42.2	2	1	1	68556	serine/threonine-protein phosphatase 2A 56 kDa regulatory subunit gamma isoform-like isoform X1 [Apis mellifera]
gi571538305	42.2	2	1	1	65899	serine/threonine-protein phosphatase 2A 56 kDa regulatory subunit gamma isoform-like isoform X2 [Apis mellifera]
gi571538309	42.2	3	1	1	54449	serine/threonine-protein phosphatase 2A 56 kDa regulatory subunit gamma isoform-like isoform X3 [Apis mellifera]
gi571538313	42.2	3	1	1	54449	serine/threonine-protein phosphatase 2A 56 kDa regulatory subunit gamma isoform-like isoform X4 [Apis mellifera]
gi328778947	42.2	2	1	1	69615	serine/threonine-protein phosphatase 2A 56 kDa regulatory subunit gamma isoform-like isoform X5 [Apis mellifera]
gi328782568	163.3	34	12	12	65716	serine/threonine-protein phosphatase 2A 65 kDa regulatory subunit A alpha isoform-like isoform X1 [Apis mellifera]
gi571501394	163.3	34	12	12	65702	serine/threonine-protein phosphatase 2A 65 kDa regulatory subunit A alpha isoform-like isoform X2 [Apis mellifera]
gi66556512	130.97	27	6	6	35443	serine/threonine-protein phosphatase 2A catalytic subunit alpha isoform isoform 1 [Apis mellifera]
gi571522695	149.38	25	10	10	60718	serine/threonine-protein phosphatase 2B catalytic subunit 3-like isoform X1 [Apis mellifera]
gi571522699	149.38	25	10	10	60718	serine/threonine-protein phosphatase 2B catalytic subunit 3-like isoform X2 [Apis mellifera]
gi571522703	151.02	26	10	10	58654	serine/threonine-protein phosphatase 2B catalytic subunit 3-like isoform X3 [Apis mellifera]
gi571522705	149.38	27	10	10	57604	serine/threonine-protein phosphatase 2B catalytic subunit 3-like isoform X4 [Apis mellifera]
gi571522709	149.38	27	10	10	57489	serine/threonine-protein phosphatase 2B catalytic subunit 3-like isoform X5 [Apis mellifera]
gi571522713	149.38	27	10	10	57489	serine/threonine-protein phosphatase 2B catalytic subunit 3-like isoform X6 [Apis mellifera]
gi571522717	149.38	27	10	10	57476	serine/threonine-protein phosphatase 2B catalytic subunit 3-like isoform X7 [Apis mellifera]
gi571522721	149.38	27	10	10	57361	serine/threonine-protein phosphatase 2B catalytic subunit 3-like isoform X8 [Apis mellifera]
gi571522723	149.38	27	10	10	57361	serine/threonine-protein phosphatase 2B catalytic subunit 3-like isoform X9 [Apis mellifera]
gi571548630	71.45	9	2	1	34415	serine/threonine-protein phosphatase PP1-beta catalytic subunit-like isoform X3 [Apis mellifera]
gi66516056	71.45	9	2	1	37549	serine/threonine-protein phosphatase PP1-beta catalytic subunit-like isoformX1 [Apis mellifera]
gi66516052	71.45	8	2	1	40385	serine/threonine-protein phosphatase PP1-beta catalytic subunit-like isoformX2 [Apis mellifera]
gi110751312	98.81	18	4	3	37428	serine/threonine-protein phosphatase PP1-beta-like isoform 1 [Apis mellifera]
gi66509916	69.94	6	2	2	57414	serine--tRNA ligase cytoplasmic-like isoform 1 [Apis mellifera]
gi328777202	92	32	3	3	17213	sex-regulated protein janus-A-like [Apis mellifera]
gi328778804	92.58	26	4	4	21889	SH3 domain-binding glutamic acid-rich protein homolog isoform X2 [Apis mellifera]
gi66557634	111.54	15	5	5	44609	short-chain specific acyl-CoA dehydrogenase mitochondrial isoform X2 [Apis mellifera]
gi571577865	31.35	2	1	1	58382	sialin-like isoform X1 [Apis mellifera]
gi571577867	31.35	2	1	1	58382	sialin-like isoform X2 [Apis mellifera]
gi571577869	31.35	2	1	1	56196	sialin-like isoform X3 [Apis mellifera]
gi571577871	31.35	2	1	1	48588	sialin-like isoform X4 [Apis mellifera]
gi328776992	142.6	29	7	7	36845	sideroflexin-2-like [Apis mellifera]
gi66525633	92.18	15	4	4	36203	sideroflexin-3-like isoform 1 [Apis mellifera]
gi48104021	39.1	4	1	1	20708	signal peptidase complex catalytic subunit SEC11A [Apis mellifera]
gi110767674	40.76	6	1	1	20358	signal peptidase complex subunit 3 [Apis mellifera]
gi571506280	62.62	7	2	2	32852	small glutamine-rich tetratricopeptide repeat-containing protein alpha isoform X1 [Apis mellifera]
gi571506283	62.62	7	2	2	32852	small glutamine-rich tetratricopeptide repeat-containing protein alpha isoform X2 [Apis mellifera]
gi110758613	27.88	6	1	1	15416	small nuclear ribonucleoprotein Sm D3 isoform X1 [Apis mellifera]
gi571542313	27.88	6	1	1	15416	small nuclear ribonucleoprotein Sm D3 isoform X2 [Apis mellifera]
gi571548057	38.1	1	1	1	234137	sodium channel protein paralytic isoform X13 [Apis mellifera]
gi571548074	38.1	1	1	1	233501	sodium channel protein paralytic isoform X17 [Apis mellifera]
gi571548084	38.1	1	1	1	233385	sodium channel protein paralytic isoform X19 [Apis mellifera]
gi571548012	38.1	1	1	1	237637	sodium channel protein paralytic isoform X2 [Apis mellifera]
gi571548094	38.1	1	1	1	232103	sodium channel protein paralytic isoform X22 [Apis mellifera]
gi571548106	38.1	1	1	1	230084	sodium channel protein paralytic isoform X25 [Apis mellifera]
gi571548116	38.1	1	1	1	229970	sodium channel protein paralytic isoform X28 [Apis mellifera]
gi571548120	38.1	1	1	1	232202	sodium channel protein paralytic isoform X29 [Apis mellifera]
gi571548126	38.1	1	1	1	230001	sodium channel protein paralytic isoform X31 [Apis mellifera]
gi571548129	38.1	1	1	1	230085	sodium channel protein paralytic isoform X32 [Apis mellifera]
gi571548024	38.1	1	1	1	236481	sodium channel protein paralytic isoform X5 [Apis mellifera]
gi571527939	287.8	54	96	95	115719	sodium/potassium-transporting ATPase subunit alpha isoform X1 [Apis mellifera]
gi571527943	287.8	54	96	95	115763	sodium/potassium-transporting ATPase subunit alpha isoform X2 [Apis mellifera]
gi571527946	287.8	54	96	95	115804	sodium/potassium-transporting ATPase subunit alpha isoform X3 [Apis mellifera]
gi571527950	287.8	54	96	95	115134	sodium/potassium-transporting ATPase subunit alpha isoform X4 [Apis mellifera]
gi571527953	287.8	54	96	95	114833	sodium/potassium-transporting ATPase subunit alpha isoform X5 [Apis mellifera]
gi571527957	287.8	55	96	95	112642	sodium/potassium-transporting ATPase subunit alpha isoform X6 [Apis mellifera]
gi571527961	287.8	55	96	95	112056	sodium/potassium-transporting ATPase subunit alpha isoform X7 [Apis mellifera]
gi571527965	287.8	56	96	95	111756	sodium/potassium-transporting ATPase subunit alpha isoform X8 [Apis mellifera]
gi571503160	105.64	4	4	1	116317	sodium/potassium-transporting ATPase subunit alpha-like [Apis mellifera]
gi571521365	173.78	55	13	12	36964	sodium/potassium-transporting ATPase subunit beta-2 [Apis mellifera]
gi48095204	213.76	64	26	25	35986	sodium/potassium-transporting ATPase subunit beta-2-like [Apis mellifera]
gi571566017	87.71	8	4	4	63366	sodium-coupled monocarboxylate transporter 1-like [Apis mellifera]
gi571577901	28.98	2	1	1	66802	sodium-coupled monocarboxylate transporter 2-like isoform X2 [Apis mellifera]
gi328793534	28.98	2	1	1	64377	sodium-coupled monocarboxylate transporter 2-like isoformX1 [Apis mellifera]
gi571561998	161.56	49	10	10	33286	soluble NSF attachment protein isoform X1 [Apis mellifera]
gi66519254	161.56	49	10	10	33286	soluble NSF attachment protein isoform X2 [Apis mellifera]
gi571529817	165.45	15	15	15	125988	solute carrier family 12 member 7-like isoform X2 [Apis mellifera]
gi571529824	165.45	16	15	15	124006	solute carrier family 12 member 7-like isoform X3 [Apis mellifera]
gi571529827	165.45	16	15	15	123632	solute carrier family 12 member 7-like isoform X4 [Apis mellifera]
gi571529830	165.45	16	15	15	123052	solute carrier family 12 member 7-like isoform X5 [Apis mellifera]
gi571529833	165.45	16	15	15	122728	solute carrier family 12 member 7-like isoform X6 [Apis mellifera]
gi328788272	165.45	16	15	15	125038	solute carrier family 12 member 7-like isoformX1 [Apis mellifera]
gi571575549	27.24	1	1	1	64321	solute carrier family 2 facilitated glucose transporter member 1-like isoform X2 [Apis mellifera]
gi571576165	45.04	1	1	1	119510	sorbin and SH3 domain-containing protein 2-like isoform X1 [Apis mellifera]
gi571576183	45.04	1	1	1	111867	sorbin and SH3 domain-containing protein 2-like isoform X10 [Apis mellifera]
gi571576185	45.04	1	1	1	111612	sorbin and SH3 domain-containing protein 2-like isoform X11 [Apis mellifera]
gi571576187	45.04	1	1	1	110472	sorbin and SH3 domain-containing protein 2-like isoform X12 [Apis mellifera]
gi571576189	45.04	1	1	1	110217	sorbin and SH3 domain-containing protein 2-like isoform X13 [Apis mellifera]
gi571576191	45.04	1	1	1	108622	sorbin and SH3 domain-containing protein 2-like isoform X14 [Apis mellifera]
gi571576193	45.04	1	1	1	104146	sorbin and SH3 domain-containing protein 2-like isoform X15 [Apis mellifera]
gi571576167	45.04	1	1	1	117199	sorbin and SH3 domain-containing protein 2-like isoform X2 [Apis mellifera]
gi571576169	45.04	1	1	1	116015	sorbin and SH3 domain-containing protein 2-like isoform X3 [Apis mellifera]
gi571576171	45.04	1	1	1	115362	sorbin and SH3 domain-containing protein 2-like isoform X4 [Apis mellifera]
gi571576173	45.04	1	1	1	114178	sorbin and SH3 domain-containing protein 2-like isoform X5 [Apis mellifera]
gi571576175	45.04	1	1	1	113923	sorbin and SH3 domain-containing protein 2-like isoform X6 [Apis mellifera]
gi571576177	45.04	1	1	1	113050	sorbin and SH3 domain-containing protein 2-like isoform X7 [Apis mellifera]
gi571576179	45.04	1	1	1	112784	sorbin and SH3 domain-containing protein 2-like isoform X8 [Apis mellifera]
gi571576181	45.04	1	1	1	112529	sorbin and SH3 domain-containing protein 2-like isoform X9 [Apis mellifera]
gi571550277	87.43	3	4	4	243381	sortilin-related receptor [Apis mellifera]
gi328780104	81.99	7	3	3	54044	sorting and assembly machinery component 50 homolog [Apis mellifera]
gi66551610	102.8	28	3	3	19008	sorting nexin-12-like isoform 1 [Apis mellifera]
gi571526645	66.85	4	2	2	57683	sorting nexin-2-like [Apis mellifera]
gi571509816	102.61	16	4	4	48554	sorting nexin-6 partial [Apis mellifera]
gi571538912	32.88	3	1	1	35328	SPARC isoform X3 [Apis mellifera]
gi66512785	32.88	3	1	1	35328	SPARC isoformX2 [Apis mellifera]
gi571516901	309.51	57	120	120	278410	spectrin alpha chain-like [Apis mellifera]
gi571550284	314.84	46	98	1	277754	spectrin beta chain isoform X1 [Apis mellifera]
gi571550291	309.52	49	100	1	274458	spectrin beta chain isoform X3 [Apis mellifera]
gi571550295	309.44	49	100	1	272342	spectrin beta chain isoform X4 [Apis mellifera]
gi571550298	309.52	49	100	1	271986	spectrin beta chain isoform X5 [Apis mellifera]
gi571550301	314.84	48	98	1	268721	spectrin beta chain isoform X6 [Apis mellifera]
gi571550309	309.11	50	99	1	266604	spectrin beta chain isoform X7 [Apis mellifera]
gi66525345	64.4	7	2	2	57180	spermine oxidase-like isoform 1 [Apis mellifera]
gi328785330	23.15	1	1	1	100990	staphylococcal nuclease domain-containing protein 1 [Apis mellifera]
gi328783826	90.47	17	4	4	44522	stomatin-like protein 2 mitochondrial-like isoform 1 [Apis mellifera]
gi571516301	31.23	1	1	1	61235	stress-activated protein kinase JNK isoform X1 [Apis mellifera]
gi571516333	31.47	2	1	1	44656	stress-activated protein kinase JNK isoform X10 [Apis mellifera]
gi571516304	31.23	2	1	1	59759	stress-activated protein kinase JNK isoform X2 [Apis mellifera]
gi571516307	31.23	2	1	1	59759	stress-activated protein kinase JNK isoform X3 [Apis mellifera]
gi571516310	31.23	2	1	1	59759	stress-activated protein kinase JNK isoform X4 [Apis mellifera]
gi571516313	31.47	2	1	1	58043	stress-activated protein kinase JNK isoform X5 [Apis mellifera]
gi571516317	31.47	2	1	1	44656	stress-activated protein kinase JNK isoform X6 [Apis mellifera]
gi571516320	31.47	2	1	1	44656	stress-activated protein kinase JNK isoform X7 [Apis mellifera]
gi571516326	31.47	2	1	1	44656	stress-activated protein kinase JNK isoform X8 [Apis mellifera]
gi571516330	31.23	2	1	1	44656	stress-activated protein kinase JNK isoform X9 [Apis mellifera]
gi571525250	152.91	27	14	14	61498	stress-induced-phosphoprotein 1-like [Apis mellifera]
gi571552849	50.06	2	1	1	80799	striatin-3 isoform X3 [Apis mellifera]
gi571552867	50.06	2	1	1	80475	striatin-3 isoform X4 [Apis mellifera]
gi571552871	50.06	2	1	1	80246	striatin-3 isoform X5 [Apis mellifera]
gi328782716	50.06	2	1	1	81027	striatin-3 isoformX2 [Apis mellifera]
gi571576952	24.31	1	1	1	124629	structural maintenance of chromosomes protein 6-like isoform X1 [Apis mellifera]
gi571576954	24.31	1	1	1	118477	structural maintenance of chromosomes protein 6-like isoform X2 [Apis mellifera]
gi571576958	24.31	1	1	1	107514	structural maintenance of chromosomes protein 6-like isoform X4 [Apis mellifera]
gi571520556	188.5	33	16	16	72462	succinate dehydrogenase [ubiquinone] flavoprotein subunit mitochondrial isoform X2 [Apis mellifera]
gi66505480	188.5	33	16	16	72462	succinate dehydrogenase [ubiquinone] flavoprotein subunit mitochondrial isoformX1 [Apis mellifera]
gi571519464	137.42	37	10	10	29016	succinate dehydrogenase [ubiquinone] iron-sulfur subunit mitochondrial-like [Apis mellifera]
gi571571878	71.8	16	2	2	19243	succinate dehydrogenase cytochrome b560 subunit mitochondrial [Apis mellifera]
gi328782596	196	43	22	22	55679	succinate-semialdehyde dehydrogenase mitochondrial [Apis mellifera]
gi571521756	148.01	28	9	9	35387	succinyl-CoA ligase [ADP/GDP-forming] subunit alpha mitochondrial isoform X1 [Apis mellifera]
gi328775991	148.01	27	9	9	36062	succinyl-CoA ligase [ADP/GDP-forming] subunit alpha mitochondrial isoform X2 [Apis mellifera]
gi66535270	79.81	6	3	3	58925	succinyl-CoA:3-ketoacid coenzyme A transferase 1 mitochondrial-like [Apis mellifera]
gi328776272	138.56	20	7	7	51530	sulfide:quinone oxidoreductase mitochondrial-like isoform X1 [Apis mellifera]
gi571569040	138.56	23	7	7	45638	sulfide:quinone oxidoreductase mitochondrial-like isoform X2 [Apis mellifera]
gi328786319	165.71	34	16	16	47477	synapse-associated protein of 47 kDa-like isoform X1 [Apis mellifera]
gi571512761	165.71	34	16	16	48075	synapse-associated protein of 47 kDa-like isoform X2 [Apis mellifera]
gi571512765	165.71	34	16	16	48004	synapse-associated protein of 47 kDa-like isoform X3 [Apis mellifera]
gi571512779	165.71	39	16	16	41310	synapse-associated protein of 47 kDa-like isoform X5 [Apis mellifera]
gi571564335	166.94	38	13	13	59496	synapsin isoform X1 [Apis mellifera]
gi328781845	166.94	38	13	13	59496	synapsin isoform X2 [Apis mellifera]
gi571531698	226.83	62	29	29	51304	synaptic vesicle membrane protein VAT-1 homolog-like [Apis mellifera]
gi571542705	36.23	3	1	1	22760	synaptobrevin homolog YKT6 isoform X2 [Apis mellifera]
gi66558726	36.23	3	1	1	22760	synaptobrevin homolog YKT6 isoformX1 [Apis mellifera]
gi66546725	48.64	2	2	2	129522	synaptojanin-1 [Apis mellifera]
gi571529133	138.73	40	8	8	23679	synaptosomal-associated protein 25-like isoform X2 [Apis mellifera]
gi571529136	138.73	40	8	8	23679	synaptosomal-associated protein 25-like isoform X3 [Apis mellifera]
gi571529140	138.73	40	8	8	23679	synaptosomal-associated protein 25-like isoform X4 [Apis mellifera]
gi571529144	138.73	40	8	8	23564	synaptosomal-associated protein 25-like isoform X5 [Apis mellifera]
gi571506076	48.35	3	1	1	48477	synaptotagmin-7 isoform X1 [Apis mellifera]
gi571506106	48.35	3	1	1	46034	synaptotagmin-7 isoform X10 [Apis mellifera]
gi571506110	48.35	3	1	1	44786	synaptotagmin-7 isoform X11 [Apis mellifera]
gi571506113	48.35	3	1	1	44786	synaptotagmin-7 isoform X12 [Apis mellifera]
gi571506079	48.35	3	1	1	48117	synaptotagmin-7 isoform X2 [Apis mellifera]
gi571506083	48.35	3	1	1	47019	synaptotagmin-7 isoform X3 [Apis mellifera]
gi571506086	48.35	3	1	1	46659	synaptotagmin-7 isoform X4 [Apis mellifera]
gi571506090	48.35	3	1	1	46578	synaptotagmin-7 isoform X5 [Apis mellifera]
gi571506093	48.35	3	1	1	46395	synaptotagmin-7 isoform X6 [Apis mellifera]
gi571506096	48.35	3	1	1	46395	synaptotagmin-7 isoform X7 [Apis mellifera]
gi571506100	48.35	3	1	1	46034	synaptotagmin-7 isoform X8 [Apis mellifera]
gi571506103	48.35	3	1	1	45953	synaptotagmin-7 isoform X9 [Apis mellifera]
gi571562189	120.23	22	6	6	39979	syntaxin 1A isoform X1 [Apis mellifera]
gi571562193	120.23	26	6	6	33777	syntaxin 1A isoform X2 [Apis mellifera]
gi571562196	120.23	26	6	6	33684	syntaxin 1A isoform X3 [Apis mellifera]
gi571562209	120.23	29	6	6	29243	syntaxin 1A isoform X4 [Apis mellifera]
gi571556339	99.89	5	4	4	151038	syntaxin-binding protein 5 isoform X1 [Apis mellifera]
gi571556342	99.89	5	4	4	150695	syntaxin-binding protein 5 isoform X2 [Apis mellifera]
gi571556345	99.89	5	4	4	147940	syntaxin-binding protein 5 isoform X3 [Apis mellifera]
gi571556348	99.89	5	4	4	138010	syntaxin-binding protein 5 isoform X4 [Apis mellifera]
gi571556354	99.89	6	4	4	123686	syntaxin-binding protein 5 isoform X6 [Apis mellifera]
gi571556357	99.89	6	4	4	123374	syntaxin-binding protein 5 isoform X7 [Apis mellifera]
gi571556360	99.89	6	4	4	122573	syntaxin-binding protein 5 isoform X8 [Apis mellifera]
gi571556364	99.89	6	4	4	122261	syntaxin-binding protein 5 isoform X9 [Apis mellifera]
gi571538622	41.81	4	1	1	38964	tachykinins isoform X1 [Apis mellifera]
gi571568775	60.56	1	1	1	283964	talin-1-like [Apis mellifera]
gi571544247	81.33	8	2	2	48954	TAR DNA-binding protein 43-like isoform X1 [Apis mellifera]
gi571544251	81.33	9	2	2	48120	TAR DNA-binding protein 43-like isoform X2 [Apis mellifera]
gi328783809	81.33	8	2	2	50585	TAR DNA-binding protein 43-like isoform X3 [Apis mellifera]
gi571520111	59.93	4	2	2	69324	TBC1 domain family member 24-like isoform X2 [Apis mellifera]
gi571520114	59.93	4	2	2	68056	TBC1 domain family member 24-like isoform X3 [Apis mellifera]
gi571520119	59.93	4	2	2	65032	TBC1 domain family member 24-like isoform X4 [Apis mellifera]
gi328788626	59.93	4	2	2	66300	TBC1 domain family member 24-like isoformX1 [Apis mellifera]
gi66560172	103.44	11	4	4	59941	T-complex protein 1 subunit alpha-like isoform 1 [Apis mellifera]
gi66533395	141.23	21	7	7	57903	T-complex protein 1 subunit beta-like isoform 1 [Apis mellifera]
gi66558942	95.86	9	3	3	57379	T-complex protein 1 subunit delta-like isoform 1 [Apis mellifera]
gi66522349	99.91	9	4	4	59415	T-complex protein 1 subunit epsilon [Apis mellifera]
gi571539812	110.44	11	5	5	59935	T-complex protein 1 subunit eta [Apis mellifera]
gi66563290	105.23	12	6	6	61007	T-complex protein 1 subunit gamma [Apis mellifera]
gi66544702	114.72	17	5	5	59124	T-complex protein 1 subunit theta-like [Apis mellifera]
gi571537935	89.18	10	3	3	58215	T-complex protein 1 subunit zeta [Apis mellifera]
gi571523784	22.92	1	1	1	110304	TELO2-interacting protein 1 homolog [Apis mellifera]
gi571522078	47.3	2	1	1	68409	testican-1-like [Apis mellifera]
gi571564004	49.66	6	1	1	25435	tetraspanin 6 isoform X1 [Apis mellifera]
gi571515395	66.31	8	2	2	29970	tetraspanin-9 isoform X1 [Apis mellifera]
gi571515398	66.31	8	2	2	29285	tetraspanin-9 isoform X2 [Apis mellifera]
gi571515401	66.31	8	2	2	29285	tetraspanin-9 isoform X3 [Apis mellifera]
gi571515405	66.31	8	2	2	29285	tetraspanin-9 isoform X4 [Apis mellifera]
gi48142673	70.47	23	2	2	15195	thioredoxin mitochondrial [Apis mellifera]
gi66524108	59.24	11	2	2	31652	thioredoxin 1-like 1 isoform 1 [Apis mellifera]
gi571517348	43.57	16	1	1	14567	thioredoxin domain-containing protein 17 isoform X1 [Apis mellifera]
gi48104995	43.57	16	1	1	14567	thioredoxin domain-containing protein 17 isoform X2 [Apis mellifera]
gi48096617	102.11	20	4	4	34183	thioredoxin domain-containing protein-like [Apis mellifera]
gi571501574	148.01	23	7	7	58558	thioredoxin reductase 1 isoform X1 [Apis mellifera]
gi328784195	47.42	11	1	1	12017	thioredoxin-2 isoform 1 [Apis mellifera]
gi571543475	120.44	12	7	7	83402	threonine--tRNA ligase cytoplasmic-like isoform X1 [Apis mellifera]
gi571543479	120.44	12	7	7	82968	threonine--tRNA ligase cytoplasmic-like isoform X2 [Apis mellifera]
gi66556835	60.3	10	2	2	31856	toll-interacting protein [Apis mellifera]
gi110755367	107.76	12	5	5	75706	toll-like receptor 13-like isoform 1 [Apis mellifera]
gi328788965	84.65	11	4	4	58468	TOM1-like protein 2-like isoform X1 [Apis mellifera]
gi571540312	84.65	11	4	4	56405	TOM1-like protein 2-like isoform X2 [Apis mellifera]
gi571540316	84.65	11	4	4	55150	TOM1-like protein 2-like isoform X3 [Apis mellifera]
gi571574167	132.99	36	8	8	29235	TPPP family protein CG4893-like isoform X1 [Apis mellifera]
gi571574169	132.99	41	8	8	25577	TPPP family protein CG4893-like isoform X2 [Apis mellifera]
gi571574171	132.99	41	8	8	25577	TPPP family protein CG4893-like isoform X3 [Apis mellifera]
gi571574173	132.99	41	8	8	25577	TPPP family protein CG4893-like isoform X4 [Apis mellifera]
gi571574175	132.99	41	8	8	25577	TPPP family protein CG4893-like isoform X5 [Apis mellifera]
gi571574177	132.99	41	8	8	25577	TPPP family protein CG4893-like isoform X6 [Apis mellifera]
gi571501685	90.16	12	4	4	40672	transaldolase [Apis mellifera]
gi66507736	80.51	31	3	3	13089	transcription elongation factor B polypeptide 2 [Apis mellifera]
gi328792910	52.23	18	1	1	16890	transcription factor BTF3 homolog 4-like [Apis mellifera]
gi328775950	67.45	10	2	2	42467	transcriptional activator protein Pur-beta-B-like isoform X1 [Apis mellifera]
gi571537241	67.45	10	2	2	44179	transcriptional activator protein Pur-beta-B-like isoform X2 [Apis mellifera]
gi571537245	72.97	10	2	2	43457	transcriptional activator protein Pur-beta-B-like isoform X3 [Apis mellifera]
gi571537249	72.97	10	2	2	43758	transcriptional activator protein Pur-beta-B-like isoform X4 [Apis mellifera]
gi571537253	67.45	10	2	2	43036	transcriptional activator protein Pur-beta-B-like isoform X5 [Apis mellifera]
gi571537256	67.45	10	2	2	42888	transcriptional activator protein Pur-beta-B-like isoform X6 [Apis mellifera]
gi571537262	67.45	10	2	2	42176	transcriptional activator protein Pur-beta-B-like isoform X7 [Apis mellifera]
gi571537266	67.45	11	2	2	40784	transcriptional activator protein Pur-beta-B-like isoform X8 [Apis mellifera]
gi571575247	179.84	29	14	12	88895	transitional endoplasmic reticulum ATPase TER94 [Apis mellifera]
gi328789361	92.12	11	4	4	67409	transketolase isoform 1 [Apis mellifera]
gi66503776	92.12	11	4	4	67918	transketolase isoform 2 [Apis mellifera]
gi66508439	146.12	15	11	11	94582	translation elongation factor 2-like isoform 1 [Apis mellifera]
gi66515987	96.61	23	4	4	19843	translationally-controlled tumor protein homolog isoform 1 [Apis mellifera]
gi66523789	41.23	4	1	1	27381	translin [Apis mellifera]
gi66561002	55.9	20	2	2	19485	translocator protein-like [Apis mellifera]
gi110758628	46.67	7	1	1	24549	transmembrane emp24 domain-containing protein bai [Apis mellifera]
gi571549174	104.5	8	3	3	77682	transmembrane protein 214-A-like [Apis mellifera]
gi571513874	68.01	5	2	2	77247	trehalase isoform X1 [Apis mellifera]
gi66519936	140.46	18	11	11	84334	trifunctional enzyme subunit alpha mitochondrial-like [Apis mellifera]
gi66507594	89.86	14	5	5	50918	trifunctional enzyme subunit beta mitochondrial-like [Apis mellifera]
gi571503997	36.28	1	1	1	288190	triple functional domain protein isoform X4 [Apis mellifera]
gi571504000	36.28	1	1	1	286819	triple functional domain protein isoform X5 [Apis mellifera]
gi571504009	36.28	1	1	1	286035	triple functional domain protein isoform X8 [Apis mellifera]
gi571552435	53.06	9	1	1	27337	tropinone reductase 2-like [Apis mellifera]
gi571547781	121.05	21	6	6	42921	tropomodulin isoform X10 [Apis mellifera]
gi571547785	121.05	21	6	6	42921	tropomodulin isoform X11 [Apis mellifera]
gi571547739	121.05	18	6	6	50454	tropomodulin isoform X2 [Apis mellifera]
gi571547743	121.05	18	6	6	49773	tropomodulin isoform X3 [Apis mellifera]
gi571547752	121.05	18	6	6	49858	tropomodulin isoform X4 [Apis mellifera]
gi571547762	121.05	18	6	6	48555	tropomodulin isoform X5 [Apis mellifera]
[truncated: 266 more rows]

## Sheet: Table S4
Supplemental Table S4. Identification of proteins expressed in optical lobes in Apis cerana cerana. The MS/MS raw data were searched using in-house PEAKS software (version 7.0, Bioinformatics Solutions Inc.) against the sequence database containing 21,780 protein sequences of Apis mellifera (downloaded from the NCBI protein sequence in February 2015 ). Accession number is a unique identifer of a …
Accession number	-10lgP	Coverage (%)	#Peptides	#Unique	Mass	Description
gi|335057529	62.57	6	2	2	47617	26S proteasome non-ATPase regulatory subunit 1-like [Apis mellifera]
gi|335057540	46.61	9	1	1	16220	40S ribosomal protein S14 [Apis mellifera]
gi|74271822	88.68	12	2	2	23988	40S ribosomal protein S8 [Apis mellifera]
gi|297591983	106.92	46	3	3	11623	60S acidic ribosomal protein P1 [Apis mellifera]
gi|94158655	105	6	3	3	70680	acetylcholinesterase 2 precursor [Apis mellifera]
gi|297591987	235.1	49	26	3	41806	actin related protein 1 [Apis mellifera]
gi|118150480	83.55	4	3	3	110856	adenylate cyclase 3 [Apis mellifera]
gi|58531215	223.14	67	32	32	32986	ADP/ATP translocase [Apis mellifera]
gi|336391185	65.84	22	1	1	14968	ATP synthase lipid-binding protein mitochondrial [Apis mellifera]
gi|365733625	141.57	4	6	6	223237	bruchpilot [Apis mellifera]
gi|201023361	178.82	24	11	1	59330	calcium/calmodulin-dependent protein kinase II [Apis mellifera]
gi|237874274	183.79	23	12	12	84136	calpain-B [Apis mellifera]
gi|295842193	176.68	58	13	13	11910	cytochrome c [Apis mellifera]
gi|288872189	35.05	12	1	1	8756	cytochrome c oxidase subunit 6C [Apis mellifera]
gi|5834928	138.42	20	6	6	26664	cytochrome c oxidase subunit II (mitochondrion) [Apis mellifera ligustica]
gi|288872185	153.81	67	8	8	10892	cytochrome c oxidase subunit VIb polypeptide 1 [Apis mellifera]
gi|62526112	166.55	24	9	2	50310	elongation factor 1-alpha [Apis mellifera]
gi|58585134	134.1	12	6	6	59152	excitatory amino acid transporter 2 [Apis mellifera]
gi|58585214	181.64	74	11	11	15549	FABP-like protein [Apis mellifera]
gi|58585202	153.5	42	8	8	15035	fatty acid binding protein [Apis mellifera]
gi|201023329	146.21	11	8	7	69357	GABA neurotransmitter transporter-1A [Apis mellifera]
gi|58585228	103.88	8	5	4	72811	GABA neurotransmitter transporter-1B [Apis mellifera]
gi|118150510	45.88	12	1	1	19544	globin 1 [Apis mellifera]
gi|283436154	238.61	58	25	25	41264	glutamine synthetase [Apis mellifera]
gi|295842195	97.13	20	4	4	19157	glutathione peroxidase-like 1 [Apis mellifera]
gi|237681308	117.24	25	7	7	23762	glutathione S-transferase S1 [Apis mellifera]
gi|62526114	203.74	49	19	19	40145	glycerol-3-phosphate dehydrogenase [Apis mellifera]
gi|229892248	262.27	48	41	38	83384	heat shock protein 90 [Apis mellifera]
gi|229892214	147.81	14	9	5	72866	heat shock protein cognate 3 precursor [Apis mellifera]
gi|229892210	282.41	57	44	19	71086	heat shock protein cognate 4 [Apis mellifera]
gi|229892203	222.4	26	17	17	75404	heat shock protein cognate 5 [Apis mellifera]
gi|229892265	242.85	28	26	1	70389	heat shock protein Hsp70Ab-like [Apis mellifera]
gi|118150484	37.44	2	1	1	48626	histamine-gated chloride channel 1 precursor [Apis mellifera]
gi|58585158	81.96	42	4	1	11269	histone H4 [Apis mellifera]
gi|58585078	49.21	5	1	1	33320	hyperpolarization-activated ion channel [Apis mellifera]
gi|60115688	38.35	5	1	1	24789	icarapin-like precursor [Apis mellifera]
gi|240255421	74.76	23	2	2	12579	NADH dehydrogenase [ubiquinone] iron-sulfur protein 5 [Apis mellifera]
gi|5834932	48.06	11	1	1	14036	NADH dehydrogenase subunit 3 (mitochondrion) [Apis mellifera ligustica]
gi|288872187	236.69	47	24	24	80369	NADH-ubiquinone oxidoreductase 75 kDa subunit mitochondrial [Apis mellifera]
gi|58585096	54.94	1	1	1	106270	NMDA receptor 1 [Apis mellifera]
gi|335892796	60.27	9	2	2	22644	peptidyl-prolyl cis-trans isomerase B precursor [Apis mellifera]
gi|283436152	185.51	55	15	15	25134	peroxiredoxin-like protein [Apis mellifera]
gi|148231752	137.15	58	4	4	13803	profilin [Apis mellifera]
gi|268370271	40.83	5	1	1	40985	prohormone-2 precursor [Apis mellifera]
gi|201023355	188.7	24	13	13	76988	protein kinase C [Apis mellifera]
gi|335892852	34.42	1	1	1	58330	putative fatty acyl-CoA reductase CG8306-like [Apis mellifera]
gi|335892820	210.01	48	13	13	38449	pyruvate dehydrogenase E1 component subunit beta mitochondrial [Apis mellifera]
gi|334883143	51.12	3	1	1	45237	quinone oxidoreductase-like protein 2-like [Apis mellifera]
gi|507418852	185.93	25	10	10	67180	Rab escort protein [Apis mellifera]
gi|327315378	50.03	3	1	1	46233	regulator of chromosome condensation [Apis mellifera]
gi|295849268	173.05	64	10	10	15634	superoxide dismutase 1 [Apis mellifera]
gi|295849286	178.24	52	9	9	24525	superoxide dismutase 2 mitochondrial [Apis mellifera]
gi|224809489	184.21	41	15	15	48866	synaptotagmin 1 [Apis mellifera]
gi|507418844	169.91	24	7	7	33605	syntaxin 1A [Apis mellifera]
gi|295842220	202.85	52	12	12	27168	thioredoxin peroxidase 3 isoform 1 [Apis mellifera]
gi|295842222	169.89	25	8	8	59246	thioredoxin reductase 1 isoform 1 [Apis mellifera]
gi|295842224	169.89	27	8	8	54277	thioredoxin reductase 1 isoform 2 [Apis mellifera]
gi|58585086	219.88	38	16	16	78657	transferrin 1 precursor [Apis mellifera]
gi|148224276	224.28	72	15	15	26899	triosephosphate isomerase [Apis mellifera]
gi|58585110	60.82	5	2	2	45268	type I inositol 1 4 5-trisphosphate 5-phosphatase [Apis mellifera]
gi|94400883	100.02	9	3	3	55585	unzipped precursor [Apis mellifera]
gi|226533687	57.61	9	2	2	53703	venom serine carboxypeptidase precursor [Apis mellifera]
gi|58585212	72.94	6	2	2	47728	yellow-f precursor [Apis mellifera]
gi|571575537	146.18	73	8	8	11897	10 kDa heat shock protein mitochondrial-like isoform X1 [Apis mellifera]
gi|66547447	146.18	76	8	8	11403	10 kDa heat shock protein mitochondrial-like isoform X2 [Apis mellifera]
gi|571576717	100.66	42	3	3	12639	12 kDa FK506-binding protein [Apis mellifera]
gi|571538231	151.73	39	9	7	29111	14-3-3 protein epsilon isoform X1 [Apis mellifera]
gi|571538235	146.66	51	10	8	26454	14-3-3 protein epsilon isoform X2 [Apis mellifera]
gi|571554787	196.89	51	14	12	28076	14-3-3 protein zeta-like isoform X2 [Apis mellifera]
gi|571554799	196.89	51	14	12	28076	14-3-3 protein zeta-like isoform X6 [Apis mellifera]
gi|571540469	94.19	8	3	3	56495	1-acylglycerophosphocholine O-acyltransferase 1-like isoform X1 [Apis mellifera]
gi|66542933	71.98	12	2	2	31651	1-acyl-sn-glycerol-3-phosphate acyltransferase delta-like [Apis mellifera]
gi|571525362	57.15	1	1	1	144225	1-phosphatidylinositol 4 5-bisphosphate phosphodiesterase classes I and II isoform X3 [Apis mellifera]
gi|571525366	57.15	2	1	1	143655	1-phosphatidylinositol 4 5-bisphosphate phosphodiesterase classes I and II isoform X4 [Apis mellifera]
gi|328787709	57.15	2	1	1	142758	1-phosphatidylinositol 4 5-bisphosphate phosphodiesterase classes I and II isoformX1 [Apis mellifera]
gi|328787711	57.15	1	1	1	144314	1-phosphatidylinositol 4 5-bisphosphate phosphodiesterase classes I and II isoformX2 [Apis mellifera]
gi|571508698	51	4	1	1	44487	26S protease regulatory subunit 10B [Apis mellifera]
gi|48101907	103.82	12	3	3	47628	26S protease regulatory subunit 6A [Apis mellifera]
gi|328790710	27.27	3	1	1	47040	26S protease regulatory subunit 6B isoform 1 [Apis mellifera]
gi|571576907	43.5	4	1	1	48457	26S protease regulatory subunit 7 [Apis mellifera]
gi|571558762	83.1	9	2	2	45763	26S protease regulatory subunit 8 isoform X1 [Apis mellifera]
gi|571558766	83.1	9	2	2	45763	26S protease regulatory subunit 8 isoform X2 [Apis mellifera]
gi|571558772	83.1	9	2	2	45763	26S protease regulatory subunit 8 isoform X3 [Apis mellifera]
gi|571558776	83.1	9	2	2	45763	26S protease regulatory subunit 8 isoform X4 [Apis mellifera]
gi|571578355	98.93	9	2	2	50233	26S proteasome non-ATPase regulatory subunit 12 [Apis mellifera]
gi|571552606	71.52	6	2	2	65794	26S proteasome non-ATPase regulatory subunit 1-like [Apis mellifera]
gi|66519390	55.96	4	2	2	98625	26S proteasome non-ATPase regulatory subunit 2 [Apis mellifera]
gi|66522335	121.04	20	3	3	36454	26S proteasome non-ATPase regulatory subunit 7-like [Apis mellifera]
gi|110762783	40.53	9	1	1	22413	28 kDa heat- and acid-stable phosphoprotein-like [Apis mellifera]
gi|328792301	36.79	11	1	1	9821	28S ribosomal protein S36 mitochondrial-like [Apis mellifera]
gi|571521798	40	4	1	1	40387	2-acylglycerol O-acyltransferase 1-like isoform X1 [Apis mellifera]
gi|66531974	40	4	1	1	40387	2-acylglycerol O-acyltransferase 1-like isoform X2 [Apis mellifera]
gi|571504413	24.22	2	1	1	56894	2-hydroxyacylsphingosine 1-beta-galactosyltransferase-like isoform X3 [Apis mellifera]
gi|571554588	253.95	29	23	23	118079	2-oxoglutarate dehydrogenase mitochondrial-like isoform X5 [Apis mellifera]
gi|571554591	253.95	30	23	23	116144	2-oxoglutarate dehydrogenase mitochondrial-like isoform X6 [Apis mellifera]
gi|571554595	253.95	30	23	23	115584	2-oxoglutarate dehydrogenase mitochondrial-like isoform X7 [Apis mellifera]
gi|110760701	138.02	36	6	6	27099	3-hydroxyacyl-CoA dehydrogenase type-2-like [Apis mellifera]
gi|571575116	50.47	5	1	1	48729	3-hydroxyisobutyryl-CoA hydrolase mitochondrial-like isoform X1 [Apis mellifera]
gi|571575119	50.47	5	1	1	44093	3-hydroxyisobutyryl-CoA hydrolase mitochondrial-like isoform X2 [Apis mellifera]
gi|328783479	50.47	5	1	1	44897	3-hydroxyisobutyryl-CoA hydrolase mitochondrial-like isoform X3 [Apis mellifera]
gi|48097100	47.82	5	1	1	42504	3-ketoacyl-CoA thiolase mitochondrial-like isoform X2 [Apis mellifera]
gi|48106363	74.8	14	2	2	17875	40S ribosomal protein S10-like isoform 1 [Apis mellifera]
gi|66517421	74.8	14	2	2	17875	40S ribosomal protein S10-like isoform 2 [Apis mellifera]
gi|110757985	41.79	9	1	1	16954	40S ribosomal protein S15 [Apis mellifera]
gi|328788587	60.08	15	2	2	14762	40S ribosomal protein S15Aa-like isoform 1 [Apis mellifera]
gi|110756571	65.77	16	2	2	16878	40S ribosomal protein S16 [Apis mellifera]
gi|571569016	77.83	11	2	2	21124	40S ribosomal protein S18 [Apis mellifera]
gi|571578878	71.22	20	3	3	17342	40S ribosomal protein S19a [Apis mellifera]
gi|48140499	71.22	20	3	3	17342	40S ribosomal protein S19a-like [Apis mellifera]
gi|48103127	126.67	20	4	4	30332	40S ribosomal protein S2 isoform 2 [Apis mellifera]
gi|571524328	21.8	11	1	1	15657	40S ribosomal protein S24-like isoform X2 [Apis mellifera]
gi|571524333	21.8	11	1	1	15570	40S ribosomal protein S24-like isoform X3 [Apis mellifera]
gi|48095625	21.8	11	1	1	15343	40S ribosomal protein S24-like isoformX1 [Apis mellifera]
gi|571528797	42.65	9	1	1	13693	40S ribosomal protein S25 partial [Apis mellifera]
gi|571522669	51.51	18	1	1	7386	40S ribosomal protein S28-like [Apis mellifera]
gi|571528288	37.19	20	1	1	6586	40S ribosomal protein S29-like isoform X1 [Apis mellifera]
gi|571528291	37.19	20	1	1	6456	40S ribosomal protein S29-like isoform X2 [Apis mellifera]
gi|66504343	70.68	13	3	3	26842	40S ribosomal protein S3 [Apis mellifera]
gi|571564814	92.22	20	4	4	30043	40S ribosomal protein S3a [Apis mellifera]
gi|66517407	43	4	1	1	29428	40S ribosomal protein S4-like isoform 1 [Apis mellifera]
gi|571532025	83.8	13	2	2	24132	40S ribosomal protein S5 isoform X1 [Apis mellifera]
gi|571532029	83.8	13	2	2	24132	40S ribosomal protein S5 isoform X2 [Apis mellifera]
gi|110767080	52.1	8	2	2	28896	40S ribosomal protein S6-like [Apis mellifera]
gi|571576123	58.71	7	1	1	24577	40S ribosomal protein S7 [Apis mellifera]
gi|571547971	88.68	12	2	2	23902	40S ribosomal protein S8 isoform X1 [Apis mellifera]
gi|571569110	54.49	7	2	2	22520	40S ribosomal protein S9 isoform X1 [Apis mellifera]
gi|66524293	102.46	21	3	3	33765	40S ribosomal protein SA [Apis mellifera]
gi|328790551	247.69	54	27	27	56609	4-aminobutyrate aminotransferase mitochondrial-like isoformX1 [Apis mellifera]
gi|571524852	63.64	6	1	1	31837	5'-AMP-activated protein kinase subunit beta-1 isoform X2 [Apis mellifera]
gi|571524858	63.64	6	1	1	31837	5'-AMP-activated protein kinase subunit beta-1 isoform X3 [Apis mellifera]
gi|48113496	63.64	6	1	1	31837	5'-AMP-activated protein kinase subunit beta-1 isoformX1 [Apis mellifera]
gi|571556092	88.5	6	3	3	62422	5'-nucleotidase domain-containing protein 3-like [Apis mellifera]
gi|66547450	270.8	53	33	33	60413	60 kDa heat shock protein mitochondrial-like [Apis mellifera]
gi|571552343	97.57	16	3	3	34415	60S acidic ribosomal protein P0 isoform X2 [Apis mellifera]
gi|66559310	97.57	16	3	3	34415	60S acidic ribosomal protein P0 isoformX1 [Apis mellifera]
gi|571501696	52.35	6	1	1	24631	60S ribosomal protein L10a [Apis mellifera]
gi|571510850	42.23	8	1	1	19246	60S ribosomal protein L11-like [Apis mellifera]
gi|571578024	60.03	18	2	2	17918	60S ribosomal protein L12 isoform X1 [Apis mellifera]
gi|571578026	60.03	18	2	2	17918	60S ribosomal protein L12 isoform X2 [Apis mellifera]
gi|66551967	36.26	4	1	1	25303	60S ribosomal protein L13 isoform 1 [Apis mellifera]
gi|66500885	55.8	12	2	2	23363	60S ribosomal protein L13a isoform 2 [Apis mellifera]
gi|571500903	67.35	24	3	3	17506	60S ribosomal protein L14 isoform X1 [Apis mellifera]
gi|571500899	67.35	21	3	3	19906	60S ribosomal protein L14 isoform X2 [Apis mellifera]
gi|66506623	95.41	16	3	3	23885	60S ribosomal protein L15 [Apis mellifera]
gi|328788782	88.02	14	3	3	21380	60S ribosomal protein L17 isoform 1 [Apis mellifera]
gi|66499585	88.02	14	3	3	21380	60S ribosomal protein L17 isoform 3 [Apis mellifera]
gi|48130977	35.2	4	1	1	21022	60S ribosomal protein L18a [Apis mellifera]
gi|571573543	54.27	8	1	1	23583	60S ribosomal protein L19 [Apis mellifera]
gi|110762813	44.8	9	1	1	16252	60S ribosomal protein L22 isoform 1 [Apis mellifera]
gi|66558956	56.23	14	1	1	14807	60S ribosomal protein L23 [Apis mellifera]
gi|110761627	38.47	8	1	1	17509	60S ribosomal protein L24 [Apis mellifera]
gi|571574994	47.83	6	1	1	17361	60S ribosomal protein L26 [Apis mellifera]
gi|66552169	50.19	14	1	1	15757	60S ribosomal protein L28 [Apis mellifera]
gi|66543659	69.86	25	2	2	12545	60S ribosomal protein L30 isoform 1 [Apis mellifera]
gi|571548748	48.8	8	1	1	16674	60S ribosomal protein L35a isoform X1 [Apis mellifera]
gi|571548751	48.8	8	1	1	16674	60S ribosomal protein L35a isoform X2 [Apis mellifera]
gi|571548754	48.8	8	1	1	16674	60S ribosomal protein L35a isoform X3 [Apis mellifera]
gi|66525285	72.89	6	2	2	48367	60S ribosomal protein L4 isoform 1 [Apis mellifera]
gi|571500086	81.59	13	3	3	31848	60S ribosomal protein L6 [Apis mellifera]
gi|48105889	48.39	4	1	1	30370	60S ribosomal protein L7a [Apis mellifera]
gi|571579183	48.39	12	1	1	12009	60S ribosomal protein L7a-like [Apis mellifera]
gi|66516926	40.57	4	1	1	28113	60S ribosomal protein L8 [Apis mellifera]
gi|571565639	86.25	6	2	2	52897	6-phosphogluconate dehydrogenase decarboxylating [Apis mellifera]
gi|66549073	118.73	36	4	4	26264	6-phosphogluconolactonase-like [Apis mellifera]
gi|571572819	74.63	5	2	2	88160	85/88 kDa calcium-independent phospholipase A2-like [Apis mellifera]
gi|571512062	242.45	41	25	25	93891	97 kDa heat shock protein isoform X2 [Apis mellifera]
gi|328780480	242.45	39	25	25	97717	97 kDa heat shock protein isoformX1 [Apis mellifera]
gi|571555366	45.46	2	1	1	69724	ABC transporter F family member 4-like isoform X1 [Apis mellifera]
gi|571555369	45.46	2	1	1	69724	ABC transporter F family member 4-like isoform X2 [Apis mellifera]
gi|571519817	131.67	19	4	4	39993	abhydrolase domain-containing protein 3 isoform X3 [Apis mellifera]
gi|66505792	131.67	17	4	4	44059	abhydrolase domain-containing protein 3 isoformX2 [Apis mellifera]
gi|571562573	171.79	22	9	9	73905	acetylcholinesterase isoform X1 [Apis mellifera]
gi|48097314	171.79	22	9	9	73905	acetylcholinesterase isoform X2 [Apis mellifera]
gi|571506184	87.12	11	3	3	44469	acetyl-CoA acetyltransferase mitochondrial-like isoform X2 [Apis mellifera]
gi|571538825	147.63	18	7	7	60770	acetyl-coenzyme A synthetase-like [Apis mellifera]
gi|571539002	32.07	3	1	1	29835	acidic leucine-rich nuclear phosphoprotein 32 family member A-like isoform X1 [Apis mellifera]
gi|328782357	32.07	4	1	1	28327	acidic leucine-rich nuclear phosphoprotein 32 family member A-like isoform X2 [Apis mellifera]
gi|571569906	278.64	50	44	44	85514	aconitate hydratase mitochondrial-like isoform X1 [Apis mellifera]
gi|571531161	226.07	42	23	1	41785	actin clone 205-like [Apis mellifera]
gi|328790800	226.07	42	23	1	41785	actin clone 205-like isoform X2 [Apis mellifera]
gi|66509780	226.07	42	23	1	41785	actin clone 205-like isoformX1 [Apis mellifera]
gi|328792358	170.84	17	11	11	87500	actin-binding LIM protein 2-like isoform X1 [Apis mellifera]
gi|571508489	170.84	17	11	11	89500	actin-binding LIM protein 2-like isoform X2 [Apis mellifera]
gi|571508492	170.84	17	11	11	89130	actin-binding LIM protein 2-like isoform X3 [Apis mellifera]
[truncated: 1,923 more rows]

## Sheet: Table S5
Supplemental Table S5. Comparative analysis of functional group and biological pathway enriched by identified proteins among mushroom bodies, antennal lobes and optical lobes in Apis cerana ceran. GO: gene ontology. GO Term: the identified protein enriched to associated functional GO terms using ClueGO software Cytoscape plug-in. GO levels: the levels attribute to GO terms acoording to the struct…
[truncated: 145 more rows]

[truncated: 11 more sheets: Table S6, Table S7, Table S8, Table S9, Table S10, Table S11, Table S12, Table S13, Table S14, Table S15, Table S16]
